# Supplementary material for: Examining the Potential of a Random Forest Derived Cloud Mask from GOES-R Satellites to Improve Solar Irradiance Forecasting
Source: Energies (Basel). Author manuscript; Available in PMC 2021 Jun 21. (PMC8216221; doi:10.3390/en13071671)
Supplement: dataset2_testing_dataset [file NIHMS1698881-supplement-dataset2_testing_dataset.zip]

Archive with 1 entries (1 files):
- dataset_testing.csv
