# Supplementary material for: Examining the Potential of a Random Forest Derived Cloud Mask from GOES-R Satellites to Improve Solar Irradiance Forecasting
Source: Energies (Basel). Author manuscript; Available in PMC 2021 Jun 21. (PMC8216221; doi:10.3390/en13071671)
Supplement: dataset3_data_for_fig10 [file NIHMS1698881-supplement-dataset3_data_for_fig10.zip › cloud_masks_fig10.dat]

Lambert conformal Projection: center_lat = 38.5, center_lon = -97.5, truelat1 = 38.5, truelat2 = 38.5, standard_lon = -97.5, and dx = dy = 9 km
lon lat ACM_cloud_mask RF_cloud_mask
-122.673660 21.1769791 0.00000000	0.00000000
-122.593597 21.1978836 0.00000000	0.00000000
-122.513474 21.2187347 0.125000000	0.00000000
-122.433319 21.2395248 0.00000000	0.00000000
-122.353119 21.2602386 0.00000000	0.00000000
-122.272888 21.2809067 0.00000000	0.00000000
-122.192627 21.3014984 0.00000000	0.00000000
-122.112320 21.3220291 0.00000000	0.00000000
-122.031967 21.3425064 0.00000000	0.00000000
-121.951584 21.3629150 0.400000006	0.00000000
-121.871155 21.3832550 0.750000000	1.00000000
-121.790710 21.4035339 1.00000000	1.00000000
-121.710205 21.4237442 0.800000012	1.00000000
-121.629669 21.4438934 1.00000000	1.00000000
-121.549088 21.4639816 0.777777791	1.00000000
-121.468475 21.4840088 0.500000000	1.00000000
-121.387817 21.5039673 0.142857149	1.00000000
-121.307129 21.5238724 0.100000001	1.00000000
-121.226410 21.5437012 0.00000000	0.00000000
-121.145645 21.5634689 0.00000000	0.00000000
-121.064850 21.5831833 0.00000000	0.00000000
-120.984009 21.6028137 0.00000000	0.00000000
-120.903137 21.6223984 0.00000000	1.00000000
-120.822235 21.6419067 0.00000000	1.00000000
-120.741272 21.6613541 0.00000000	0.00000000
-120.660294 21.6807327 0.375000000	0.00000000
-120.579269 21.7000580 0.555555582	0.00000000
-120.498215 21.7193222 0.300000012	0.00000000
-120.417114 21.7385025 0.00000000	0.00000000
-120.335983 21.7576218 0.00000000	0.00000000
-120.254822 21.7767029 0.00000000	0.00000000
-120.173615 21.7956848 0.00000000	0.00000000
-120.092377 21.8146133 0.00000000	0.00000000
-120.011108 21.8334732 0.111111112	0.00000000
-119.929794 21.8522797 0.00000000	0.00000000
-119.848450 21.8710251 0.444444448	0.00000000
-119.767059 21.8896942 0.875000000	0.00000000
-119.685638 21.9083023 1.00000000	0.00000000
-119.604187 21.9268494 0.100000001	0.00000000
-119.522705 21.9453201 0.00000000	0.00000000
-119.441177 21.9637222 0.00000000	0.00000000
-119.359619 21.9820709 0.00000000	0.00000000
-119.278015 22.0003510 0.00000000	0.00000000
-119.196396 22.0185471 0.00000000	0.00000000
-119.114731 22.0367050 0.00000000	0.00000000
-119.033020 22.0548019 0.00000000	0.00000000
-118.951294 22.0727997 0.00000000	0.00000000
-118.869537 22.0907593 0.00000000	0.00000000
-118.787720 22.1086426 0.00000000	0.00000000
-118.705887 22.1264572 0.333333343	0.00000000
-118.624023 22.1442184 1.00000000	0.00000000
-118.542114 22.1618958 1.00000000	0.00000000
-118.460175 22.1795197 1.00000000	0.00000000
-118.378204 22.1970749 1.00000000	0.00000000
-118.296204 22.2145615 1.00000000	0.00000000
-118.214157 22.2319870 1.00000000	0.00000000
-118.132080 22.2493439 1.00000000	0.00000000
-118.049988 22.2666321 1.00000000	0.00000000
-117.967834 22.2838593 1.00000000	0.00000000
-117.885666 22.3010101 1.00000000	0.00000000
-117.803467 22.3180923 1.00000000	0.00000000
-117.721222 22.3351212 1.00000000	0.00000000
-117.638947 22.3520813 1.00000000	0.00000000
-117.556641 22.3689575 1.00000000	0.00000000
-117.474304 22.3857956 1.00000000	0.00000000
-117.391937 22.4025421 1.00000000	0.00000000
-117.309540 22.4192352 1.00000000	0.00000000
-117.227112 22.4358673 1.00000000	0.00000000
-117.144638 22.4524155 0.800000012	0.00000000
-117.062134 22.4689102 0.400000006	0.00000000
-116.979614 22.4853287 0.100000001	0.00000000
-116.897049 22.5016937 0.363636374	0.00000000
-116.814453 22.5179749 0.636363626	0.00000000
-116.731827 22.5342026 0.00000000	0.00000000
-116.649170 22.5503387 0.00000000	0.00000000
-116.566483 22.5664291 0.00000000	0.00000000
-116.483765 22.5824509 0.00000000	0.00000000
-116.401016 22.5983887 0.00000000	0.00000000
-116.318237 22.6142807 0.00000000	0.00000000
-116.235413 22.6300964 0.00000000	0.00000000
-116.152573 22.6458511 0.00000000	0.00000000
-116.069702 22.6615219 0.00000000	0.00000000
-115.986786 22.6771393 0.00000000	0.00000000
-115.903870 22.6926727 0.00000000	0.00000000
-115.820892 22.7081604 0.00000000	0.00000000
-115.737900 22.7235565 0.00000000	0.00000000
-115.654877 22.7388916 0.00000000	0.00000000
-115.571823 22.7541580 0.00000000	0.00000000
-115.488739 22.7693787 0.00000000	0.00000000
-115.405609 22.7845078 0.00000000	0.00000000
-115.322479 22.7995834 0.00000000	0.00000000
-115.239304 22.8145828 0.00000000	0.00000000
-115.156097 22.8295059 0.00000000	0.00000000
-115.072861 22.8443680 0.00000000	0.00000000
-114.989594 22.8591614 0.00000000	0.00000000
-114.906311 22.8738861 0.00000000	0.00000000
-114.822998 22.8885345 0.00000000	0.00000000
-114.739655 22.9031448 0.00000000	0.00000000
-114.656265 22.9176407 0.00000000	0.00000000
-114.572861 22.9320984 0.899999976	1.00000000
-114.489426 22.9464798 0.818181813	1.00000000
-114.405975 22.9607925 0.00000000	0.00000000
-114.322479 22.9750366 0.00000000	0.00000000
-114.238953 22.9892197 0.00000000	0.00000000
-114.155411 23.0033264 0.00000000	0.00000000
-114.071838 23.0173645 0.300000012	0.00000000
-113.988235 23.0313339 0.909090936	1.00000000
-113.904602 23.0452347 1.00000000	1.00000000
-113.820953 23.0590668 1.00000000	1.00000000
-113.737274 23.0728302 1.00000000	1.00000000
-113.653564 23.0865173 1.00000000	1.00000000
-113.569824 23.1001434 1.00000000	1.00000000
-113.486053 23.1136932 1.00000000	1.00000000
-113.402267 23.1271820 1.00000000	1.00000000
-113.318451 23.1406021 1.00000000	1.00000000
-113.234604 23.1539383 1.00000000	1.00000000
-113.150726 23.1672134 1.00000000	1.00000000
-113.066833 23.1804276 1.00000000	1.00000000
-112.982910 23.1935577 1.00000000	1.00000000
-112.898956 23.2066269 1.00000000	1.00000000
-112.814987 23.2196274 1.00000000	1.00000000
-112.730988 23.2325592 0.727272749	1.00000000
-112.646957 23.2454224 1.00000000	1.00000000
-112.562897 23.2582016 1.00000000	1.00000000
-112.478821 23.2709274 1.00000000	1.00000000
-112.394730 23.2835770 1.00000000	1.00000000
-112.310608 23.2961502 1.00000000	1.00000000
-112.226440 23.3086624 1.00000000	1.00000000
-112.142273 23.3210983 1.00000000	1.00000000
-112.058075 23.3334656 1.00000000	1.00000000
-111.973846 23.3457642 1.00000000	1.00000000
-111.889587 23.3579941 1.00000000	1.00000000
-111.805313 23.3701553 1.00000000	1.00000000
-111.721008 23.3822403 0.181818187	1.00000000
-111.636688 23.3942566 9.09090936E-02	1.00000000
-111.552338 23.4062119 0.00000000	1.00000000
-111.467972 23.4180832 0.00000000	1.00000000
-111.383575 23.4299011 0.00000000	1.00000000
-111.299164 23.4416275 0.00000000	1.00000000
-111.214722 23.4533005 9.09090936E-02	1.00000000
-111.130249 23.4648972 8.33333358E-02	1.00000000
-111.045761 23.4764175 0.00000000	1.00000000
-110.961243 23.4878769 0.899999976	1.00000000
-110.876709 23.4992523 0.181818187	1.00000000
-110.792160 23.5105667 0.461538464	1.00000000
-110.707581 23.5218124 1.00000000	1.00000000
-110.622986 23.5329819 1.00000000	1.00000000
-110.538361 23.5440826 0.923076928	1.00000000
-110.453705 23.5551147 1.00000000	1.00000000
-110.369034 23.5660706 1.00000000	1.00000000
-110.284348 23.5769577 0.909090936	1.00000000
-110.199631 23.5877838 0.00000000	0.00000000
-110.114899 23.5985260 0.00000000	0.00000000
-110.030151 23.6092072 0.00000000	0.00000000
-109.945374 23.6197968 0.00000000	0.00000000
-109.860565 23.6303406 0.00000000	0.00000000
-109.775757 23.6407928 0.00000000	0.00000000
-109.690903 23.6511841 0.00000000	0.00000000
-109.606049 23.6615143 0.00000000	0.00000000
-109.521164 23.6717606 0.00000000	0.00000000
-109.436264 23.6819305 0.00000000	0.00000000
-109.351349 23.6920471 0.00000000	0.00000000
-109.266388 23.7020798 0.00000000	0.00000000
-109.181427 23.7120514 0.00000000	0.00000000
-109.096451 23.7219391 0.00000000	0.00000000
-109.011444 23.7317429 0.00000000	0.00000000
-108.926422 23.7415085 0.00000000	0.00000000
-108.841370 23.7511749 0.00000000	0.00000000
-108.756317 23.7607727 0.00000000	0.00000000
-108.671234 23.7703171 0.00000000	0.00000000
-108.586136 23.7797852 0.00000000	0.00000000
-108.501007 23.7891846 0.00000000	1.00000000
-108.415878 23.7985001 0.00000000	1.00000000
-108.330719 23.8077393 0.00000000	1.00000000
-108.245544 23.8169174 0.00000000	1.00000000
-108.160339 23.8260269 0.00000000	1.00000000
-108.075134 23.8350525 0.384615391	1.00000000
-107.989899 23.8440094 0.00000000	1.00000000
-107.904663 23.8529129 0.00000000	1.00000000
-107.819397 23.8617172 0.00000000	1.00000000
-107.734100 23.8704681 0.00000000	0.00000000
-107.648804 23.8791351 0.00000000	1.00000000
-107.563477 23.8877411 0.00000000	1.00000000
-107.478149 23.8962631 0.00000000	1.00000000
-107.392792 23.9047241 0.00000000	1.00000000
-107.307419 23.9131165 0.00000000	1.00000000
-107.222031 23.9214172 0.428571433	1.00000000
-107.136627 23.9296646 0.909090936	1.00000000
-107.051208 23.9378357 0.923076928	1.00000000
-106.965759 23.9459152 0.363636374	1.00000000
-106.880310 23.9539490 0.142857149	0.00000000
-106.794830 23.9618988 0.00000000	0.00000000
-106.709351 23.9697723 0.00000000	0.00000000
-106.623840 23.9775848 0.00000000	0.00000000
-106.538330 23.9853210 0.00000000	0.00000000
-106.452789 23.9929810 0.00000000	0.00000000
-106.367249 24.0005722 0.00000000	0.00000000
-106.281677 24.0080872 0.00000000	0.00000000
-106.196091 24.0155411 0.00000000	0.00000000
-106.110504 24.0229111 0.00000000	0.00000000
-106.024887 24.0302048 0.916666687	1.00000000
-105.939270 24.0374298 1.00000000	1.00000000
-105.853622 24.0445862 1.00000000	1.00000000
-105.767975 24.0516663 1.00000000	1.00000000
-105.682297 24.0586700 1.00000000	1.00000000
-105.596619 24.0656204 1.00000000	1.00000000
-105.510925 24.0724869 0.428571433	1.00000000
-105.425201 24.0792694 0.545454562	1.00000000
-105.339478 24.0859833 0.142857149	0.00000000
-105.253738 24.0926437 9.09090936E-02	0.00000000
-105.167999 24.0992126 7.14285746E-02	1.00000000
-105.082214 24.1057053 0.00000000	0.00000000
-104.996445 24.1121445 0.00000000	0.00000000
-104.910645 24.1184845 7.69230798E-02	1.00000000
-104.824844 24.1247711 0.272727281	1.00000000
-104.739029 24.1309891 0.00000000	0.00000000
-104.653198 24.1371307 0.00000000	0.00000000
-104.567352 24.1431885 0.00000000	0.00000000
-104.481506 24.1491776 0.00000000	0.00000000
-104.395630 24.1550980 0.00000000	0.00000000
-104.309753 24.1609421 0.00000000	0.00000000
-104.223862 24.1667175 0.00000000	0.00000000
-104.137970 24.1724091 0.00000000	0.00000000
-104.052048 24.1780396 0.00000000	0.00000000
-103.966125 24.1835938 0.00000000	0.00000000
-103.880188 24.1890717 0.230769232	0.00000000
-103.794250 24.1944809 0.538461566	1.00000000
-103.708282 24.1998138 1.00000000	1.00000000
-103.622314 24.2050705 1.00000000	1.00000000
-103.536316 24.2102661 1.00000000	1.00000000
-103.450317 24.2153778 1.00000000	1.00000000
-103.364319 24.2204132 0.916666687	1.00000000
-103.278320 24.2253876 1.00000000	1.00000000
-103.192291 24.2302780 0.857142866	1.00000000
-103.106262 24.2351074 1.00000000	1.00000000
-103.020233 24.2398605 1.00000000	1.00000000
-102.934174 24.2445145 0.750000000	1.00000000
-102.848114 24.2491226 0.714285731	1.00000000
-102.762024 24.2536392 1.00000000	1.00000000
-102.675964 24.2581100 1.00000000	1.00000000
-102.589874 24.2624817 1.00000000	1.00000000
-102.503784 24.2667923 0.600000024	1.00000000
-102.417664 24.2710342 1.00000000	1.00000000
-102.331543 24.2751923 1.00000000	1.00000000
-102.245422 24.2792816 0.857142866	1.00000000
-102.159302 24.2833023 0.909090936	1.00000000
-102.073151 24.2872314 0.600000024	1.00000000
-101.987000 24.2911072 0.142857149	0.00000000
-101.900848 24.2948990 0.272727281	1.00000000
-101.814697 24.2986145 0.800000012	1.00000000
-101.728516 24.3022690 1.00000000	1.00000000
-101.642334 24.3058395 1.00000000	1.00000000
-101.556152 24.3093338 0.857142866	1.00000000
-101.469971 24.3127747 0.428571433	1.00000000
-101.383759 24.3161240 0.769230783	1.00000000
-101.297546 24.3194122 1.00000000	1.00000000
-101.211334 24.3226089 0.857142866	1.00000000
-101.125122 24.3257370 0.214285716	1.00000000
-101.038879 24.3287964 0.00000000	0.00000000
-100.952667 24.3317871 0.00000000	0.00000000
-100.866425 24.3347015 0.00000000	0.00000000
-100.780182 24.3375320 0.666666687	1.00000000
-100.693939 24.3402939 1.00000000	1.00000000
-100.607666 24.3430023 0.916666687	1.00000000
-100.521423 24.3456039 6.66666701E-02	1.00000000
-100.435150 24.3481598 0.00000000	1.00000000
-100.348877 24.3506317 0.181818187	1.00000000
-100.262604 24.3530273 1.00000000	1.00000000
-100.176331 24.3553543 1.00000000	1.00000000
-100.090027 24.3575974 1.00000000	1.00000000
-100.003723 24.3597717 1.00000000	1.00000000
-99.9174500 24.3618622 0.333333343	1.00000000
-99.8311462 24.3638992 0.266666681	1.00000000
-99.7448425 24.3658524 0.533333361	1.00000000
-99.6585388 24.3677292 0.642857134	1.00000000
-99.5722046 24.3695526 1.00000000	1.00000000
-99.4859009 24.3712769 0.769230783	1.00000000
-99.3995972 24.3729401 6.66666701E-02	0.00000000
-99.3132629 24.3745193 0.142857149	0.00000000
-99.2269287 24.3760376 0.250000000	0.00000000
-99.1406250 24.3774872 0.909090936	1.00000000
-99.0542908 24.3788452 0.615384638	1.00000000
-98.9679565 24.3801270 0.428571433	0.00000000
-98.8815918 24.3813477 0.875000000	1.00000000
-98.7952881 24.3824921 0.133333340	0.00000000
-98.7089233 24.3835678 0.00000000	0.00000000
-98.6225891 24.3845520 0.363636374	1.00000000
-98.5362549 24.3854828 1.00000000	1.00000000
-98.4498901 24.3863297 0.333333343	1.00000000
-98.3635559 24.3871155 0.200000003	1.00000000
-98.2771912 24.3878098 6.66666701E-02	0.00000000
-98.1908569 24.3884354 0.00000000	0.00000000
-98.1044922 24.3889847 8.33333358E-02	0.00000000
-98.0181274 24.3894730 0.00000000	0.00000000
-97.9317932 24.3898773 0.00000000	0.00000000
-97.8454285 24.3901978 0.00000000	1.00000000
-97.7590637 24.3904572 0.200000003	1.00000000
-97.6727295 24.3906555 0.312500000	1.00000000
-97.5863647 24.3907471 0.428571433	1.00000000
-97.5000000 24.3907928 0.785714269	1.00000000
-97.4136353 24.3907471 0.818181813	1.00000000
-97.3272705 24.3906555 0.250000000	1.00000000
-97.2409363 24.3904572 0.142857149	0.00000000
-97.1545715 24.3901978 0.00000000	0.00000000
-97.0682068 24.3898773 0.00000000	0.00000000
-96.9818726 24.3894730 0.00000000	0.00000000
-96.8955078 24.3889847 6.66666701E-02	1.00000000
-96.8091431 24.3884354 0.250000000	1.00000000
-96.7228088 24.3878098 0.133333340	1.00000000
-96.6364441 24.3871155 0.00000000	1.00000000
-96.5501099 24.3863297 0.384615391	1.00000000
-96.4637451 24.3854828 0.272727281	1.00000000
-96.3774109 24.3845520 0.272727281	1.00000000
-96.2910767 24.3835678 0.666666687	1.00000000
-96.2047119 24.3824921 0.500000000	1.00000000
-96.1184082 24.3813477 0.133333340	1.00000000
-96.0320435 24.3801270 0.312500000	1.00000000
-95.9457092 24.3788452 0.00000000	1.00000000
-95.8593750 24.3774872 0.333333343	1.00000000
-95.7730713 24.3760376 0.375000000	1.00000000
-95.6867371 24.3745193 6.66666701E-02	1.00000000
-95.6004028 24.3729401 0.250000000	1.00000000
-95.5140991 24.3712769 0.933333337	1.00000000
-95.4277954 24.3695526 0.437500000	1.00000000
-95.3414612 24.3677292 0.400000006	1.00000000
-95.2551575 24.3658524 0.933333337	1.00000000
-95.1688538 24.3638992 0.625000000	1.00000000
-95.0825500 24.3618622 6.66666701E-02	1.00000000
-94.9962769 24.3597717 0.125000000	1.00000000
-94.9099731 24.3575974 0.812500000	1.00000000
-94.8236694 24.3553543 0.800000012	1.00000000
-94.7373962 24.3530273 0.750000000	1.00000000
-94.6511230 24.3506317 0.866666675	1.00000000
-94.5648499 24.3481598 1.00000000	1.00000000
-94.4785767 24.3456039 0.750000000	1.00000000
-94.3923340 24.3430023 0.333333343	1.00000000
-94.3060608 24.3402939 0.687500000	1.00000000
-94.2198181 24.3375320 1.00000000	1.00000000
-94.1335754 24.3347015 0.937500000	1.00000000
-94.0473328 24.3317871 0.250000000	1.00000000
-93.9611206 24.3287964 0.812500000	1.00000000
-93.8748779 24.3257370 0.625000000	1.00000000
-93.7886658 24.3226089 0.666666687	1.00000000
-93.7024536 24.3194122 0.916666687	1.00000000
-93.6162415 24.3161240 1.00000000	1.00000000
-93.5300293 24.3127747 1.00000000	1.00000000
-93.4438477 24.3093338 0.666666687	1.00000000
-93.3576660 24.3058395 0.400000006	1.00000000
-93.2714844 24.3022690 0.250000000	1.00000000
-93.1853027 24.2986145 0.266666681	1.00000000
-93.0991516 24.2948990 0.00000000	1.00000000
-93.0130005 24.2911072 0.750000000	0.00000000
-92.9268494 24.2872314 0.562500000	1.00000000
-92.8406982 24.2833023 0.437500000	1.00000000
-92.7545776 24.2792816 0.125000000	1.00000000
-92.6684570 24.2751923 0.733333349	0.00000000
-92.5823364 24.2710342 8.33333358E-02	1.00000000
-92.4962158 24.2667923 0.416666657	1.00000000
-92.4101257 24.2624817 0.375000000	1.00000000
-92.3240356 24.2581100 0.875000000	1.00000000
-92.2379761 24.2536392 1.00000000	1.00000000
-92.1518860 24.2491226 0.933333337	1.00000000
-92.0658264 24.2445145 6.25000000E-02	1.00000000
-91.9797668 24.2398605 0.200000003	1.00000000
-91.8937378 24.2351074 0.750000000	1.00000000
-91.8077087 24.2302780 0.846153855	1.00000000
-91.7216797 24.2253876 1.00000000	1.00000000
-91.6356812 24.2204132 0.882352948	1.00000000
-91.5496826 24.2153778 6.25000000E-02	1.00000000
-91.4636841 24.2102661 0.00000000	1.00000000
-91.3776855 24.2050705 0.00000000	1.00000000
-91.2917175 24.1998138 0.00000000	1.00000000
-91.2057495 24.1944809 0.00000000	1.00000000
-91.1198120 24.1890717 0.00000000	1.00000000
-91.0338745 24.1835938 0.00000000	1.00000000
-90.9479370 24.1780396 0.00000000	1.00000000
-90.8620300 24.1724091 7.69230798E-02	1.00000000
-90.7761230 24.1667175 0.733333349	1.00000000
-90.6902466 24.1609421 0.500000000	1.00000000
-90.6043701 24.1550980 0.00000000	0.00000000
-90.5184937 24.1491776 6.25000000E-02	1.00000000
-90.4326477 24.1431885 0.461538464	0.00000000
-90.3468018 24.1371307 0.333333343	0.00000000
-90.2609863 24.1309891 0.00000000	1.00000000
-90.1751709 24.1247711 0.00000000	1.00000000
-90.0893555 24.1184845 0.00000000	1.00000000
-90.0035400 24.1121445 0.00000000	1.00000000
-89.9177856 24.1057053 0.00000000	1.00000000
-89.8320007 24.0992126 0.00000000	1.00000000
-89.7462769 24.0926437 0.00000000	1.00000000
-89.6605225 24.0859833 0.00000000	1.00000000
-89.5747986 24.0792694 0.00000000	1.00000000
-89.4890747 24.0724869 0.00000000	1.00000000
-89.4033813 24.0656204 0.00000000	1.00000000
-89.3176880 24.0586700 0.00000000	0.00000000
-89.2320251 24.0516663 0.00000000	1.00000000
-89.1463623 24.0445862 0.00000000	0.00000000
-89.0607300 24.0374298 0.00000000	1.00000000
-88.9750977 24.0302048 0.00000000	1.00000000
-88.8894958 24.0229111 0.00000000	1.00000000
-88.8038940 24.0155411 0.00000000	1.00000000
-88.7183228 24.0080872 0.00000000	0.00000000
-88.6327515 24.0005722 0.533333361	0.00000000
-88.5472107 23.9929810 0.00000000	0.00000000
-88.4616699 23.9853210 0.00000000	0.00000000
-88.3761597 23.9775848 0.00000000	0.00000000
-88.2906494 23.9697723 0.00000000	1.00000000
-88.2051697 23.9618988 0.00000000	0.00000000
-88.1196899 23.9539490 0.00000000	1.00000000
-88.0342407 23.9459152 0.00000000	1.00000000
-87.9487915 23.9378357 0.00000000	0.00000000
-87.8633728 23.9296646 0.00000000	1.00000000
-87.7779541 23.9214172 0.00000000	0.00000000
-87.6925659 23.9131165 0.00000000	1.00000000
-87.6072083 23.9047241 6.66666701E-02	0.00000000
-87.5218506 23.8962631 0.266666681	0.00000000
-87.4365234 23.8877411 0.00000000	0.00000000
-87.3511963 23.8791351 0.357142866	0.00000000
-87.2658997 23.8704681 0.200000003	0.00000000
-87.1806030 23.8617172 0.00000000	0.00000000
-87.0953369 23.8529129 0.357142866	0.00000000
-87.0101013 23.8440094 0.625000000	0.00000000
-86.9248657 23.8350525 0.411764711	0.00000000
-86.8396606 23.8260269 0.428571433	0.00000000
-86.7544556 23.8169174 0.00000000	0.00000000
-86.6692810 23.8077393 0.00000000	0.00000000
-86.5841064 23.7985001 0.266666681	0.00000000
-86.4989929 23.7891846 0.411764711	0.00000000
-86.4138794 23.7797852 7.14285746E-02	0.00000000
-86.3287659 23.7703171 5.88235296E-02	0.00000000
-86.2436829 23.7607727 0.133333340	0.00000000
-86.1586304 23.7511749 6.25000000E-02	0.00000000
-86.0735779 23.7415085 0.117647059	0.00000000
-85.9885559 23.7317429 0.466666669	0.00000000
-85.9035645 23.7219391 0.00000000	0.00000000
-85.8185730 23.7120514 0.00000000	0.00000000
-85.7336121 23.7020798 0.00000000	0.00000000
-85.6486511 23.6920471 0.00000000	0.00000000
-85.5637207 23.6819305 0.00000000	0.00000000
-85.4788208 23.6717606 0.00000000	0.00000000
-85.3939514 23.6615143 0.00000000	0.00000000
-85.3090820 23.6511841 0.00000000	0.00000000
-85.2242432 23.6407928 0.00000000	0.00000000
-85.1394348 23.6303406 0.00000000	0.00000000
-85.0546265 23.6197968 0.00000000	0.00000000
-84.9698486 23.6092072 0.00000000	0.00000000
-84.8851013 23.5985260 0.00000000	0.00000000
-84.8003540 23.5877838 0.00000000	0.00000000
-84.7156372 23.5769577 0.00000000	0.00000000
-84.6309814 23.5660706 0.333333343	0.00000000
-84.5462952 23.5551147 0.411764711	0.00000000
-84.4616394 23.5440826 0.571428597	0.00000000
-84.3770142 23.5329819 0.529411793	0.00000000
-84.2924194 23.5218124 0.00000000	0.00000000
-84.2078247 23.5105667 0.647058845	1.00000000
-84.1232910 23.4992523 1.00000000	1.00000000
-84.0387573 23.4878769 0.294117659	0.00000000
-83.9542236 23.4764175 0.533333361	0.00000000
-83.8697510 23.4648972 0.411764711	0.00000000
-83.7852783 23.4533005 0.933333337	0.00000000
-83.7008362 23.4416275 0.294117659	0.00000000
-83.6164246 23.4299011 0.600000024	0.00000000
-83.5320435 23.4180832 1.00000000	1.00000000
-83.4476624 23.4062119 0.333333343	0.00000000
-83.3633118 23.3942566 0.00000000	0.00000000
-83.2789917 23.3822403 0.00000000	0.00000000
-83.1947021 23.3701553 0.00000000	0.00000000
-83.1104126 23.3579941 0.00000000	0.00000000
-83.0261536 23.3457642 0.00000000	0.00000000
-82.9419250 23.3334656 0.00000000	0.00000000
-82.8577271 23.3210983 0.00000000	0.00000000
-82.7735596 23.3086624 0.00000000	0.00000000
-82.6893921 23.2961502 0.00000000	0.00000000
-82.6052856 23.2835770 0.00000000	0.00000000
-82.5211792 23.2709274 0.00000000	0.00000000
-82.4371033 23.2582016 0.00000000	0.00000000
-82.3530273 23.2454224 0.00000000	0.00000000
-82.2690125 23.2325592 0.00000000	0.00000000
-82.1849976 23.2196274 0.00000000	0.00000000
-82.1010437 23.2066269 0.00000000	0.00000000
-82.0170898 23.1935577 0.00000000	0.00000000
-81.9331665 23.1804276 0.00000000	1.00000000
-81.8492737 23.1672134 0.00000000	1.00000000
-81.7653809 23.1539383 0.00000000	1.00000000
-81.6815491 23.1406021 0.812500000	1.00000000
-81.5977173 23.1271820 1.00000000	1.00000000
-81.5139465 23.1136932 1.00000000	1.00000000
-81.4301758 23.1001434 1.00000000	1.00000000
-81.3464355 23.0865173 1.00000000	1.00000000
-81.2627258 23.0728302 1.00000000	1.00000000
-81.1790466 23.0590668 1.00000000	1.00000000
-81.0953979 23.0452347 1.00000000	1.00000000
-81.0117798 23.0313339 1.00000000	1.00000000
-80.9281616 23.0173645 1.00000000	1.00000000
-80.8446045 23.0033264 1.00000000	1.00000000
-80.7610474 22.9892197 1.00000000	1.00000000
-80.6775208 22.9750366 1.00000000	1.00000000
-80.5940247 22.9607925 1.00000000	1.00000000
-80.5105591 22.9464798 1.00000000	1.00000000
-80.4271240 22.9320984 1.00000000	1.00000000
-80.3437500 22.9176407 1.00000000	1.00000000
-80.2603455 22.9031448 1.00000000	1.00000000
-80.1770020 22.8885345 1.00000000	1.00000000
-80.0936890 22.8738861 1.00000000	1.00000000
-80.0104065 22.8591614 1.00000000	1.00000000
-79.9271240 22.8443680 1.00000000	1.00000000
-79.8439026 22.8295059 1.00000000	1.00000000
-79.7606812 22.8145828 1.00000000	1.00000000
-79.6775208 22.7995834 1.00000000	1.00000000
-79.5943909 22.7845078 1.00000000	1.00000000
-79.5112610 22.7693787 1.00000000	1.00000000
-79.4281616 22.7541580 1.00000000	1.00000000
-79.3451233 22.7388916 1.00000000	1.00000000
-79.2620850 22.7235565 1.00000000	1.00000000
-79.1791077 22.7081604 1.00000000	1.00000000
-79.0961304 22.6926727 1.00000000	1.00000000
-79.0132141 22.6771393 1.00000000	1.00000000
-78.9302979 22.6615219 1.00000000	1.00000000
-78.8474121 22.6458511 1.00000000	1.00000000
-78.7645874 22.6300964 1.00000000	1.00000000
-78.6817627 22.6142807 1.00000000	1.00000000
-78.5989990 22.5983887 1.00000000	1.00000000
-78.5162354 22.5824509 1.00000000	1.00000000
-78.4335327 22.5664291 1.00000000	1.00000000
-78.3508301 22.5503387 1.00000000	1.00000000
-78.2681885 22.5342026 1.00000000	1.00000000
-78.1855469 22.5179749 1.00000000	1.00000000
-78.1029663 22.5016937 1.00000000	1.00000000
-78.0203857 22.4853287 1.00000000	1.00000000
-77.9378662 22.4689102 1.00000000	1.00000000
-77.8553467 22.4524155 1.00000000	1.00000000
-77.7728882 22.4358673 1.00000000	1.00000000
-77.6904602 22.4192352 1.00000000	1.00000000
-77.6080627 22.4025421 1.00000000	1.00000000
-77.5256958 22.3857956 1.00000000	1.00000000
-77.4433594 22.3689575 1.00000000	1.00000000
-77.3610535 22.3520813 1.00000000	1.00000000
-77.2787781 22.3351212 1.00000000	1.00000000
-77.1965332 22.3180923 1.00000000	1.00000000
-77.1143188 22.3010101 1.00000000	1.00000000
-77.0321655 22.2838593 1.00000000	1.00000000
-76.9500122 22.2666321 0.833333313	1.00000000
-76.8679199 22.2493439 1.00000000	1.00000000
-76.7858276 22.2319870 1.00000000	1.00000000
-76.7037964 22.2145615 1.00000000	1.00000000
-76.6217957 22.1970749 0.600000024	1.00000000
-76.5398254 22.1795197 0.625000000	1.00000000
-76.4578857 22.1618958 0.812500000	1.00000000
-76.3759766 22.1442184 0.833333313	1.00000000
-76.2941284 22.1264572 0.125000000	1.00000000
-76.2122803 22.1086426 0.687500000	1.00000000
-76.1304626 22.0907593 0.500000000	1.00000000
-76.0487061 22.0727997 0.00000000	0.00000000
-75.9669800 22.0548019 0.00000000	0.00000000
-75.8852539 22.0367050 0.00000000	0.00000000
-75.8035889 22.0185471 0.00000000	0.00000000
-75.7219849 22.0003510 0.375000000	1.00000000
-75.6403809 21.9820709 0.250000000	1.00000000
-75.5588379 21.9637222 0.00000000	0.00000000
-75.4772949 21.9453201 0.00000000	0.00000000
-75.3958130 21.9268494 0.00000000	0.00000000
-75.3143616 21.9083023 0.687500000	0.00000000
-75.2329407 21.8896942 0.176470593	0.00000000
-75.1515503 21.8710251 0.00000000	0.00000000
-75.0701904 21.8522797 0.176470593	0.00000000
-74.9888916 21.8334732 6.25000000E-02	0.00000000
-74.9076233 21.8146133 0.529411793	0.00000000
-74.8263855 21.7956848 0.117647059	0.00000000
-74.7451782 21.7767029 6.25000000E-02	0.00000000
-74.6640015 21.7576218 0.00000000	1.00000000
-74.5828857 21.7385025 0.00000000	0.00000000
-74.5017700 21.7193222 0.00000000	0.00000000
-74.4207153 21.7000580 0.00000000	0.00000000
-74.3397217 21.6807327 0.00000000	0.00000000
-74.2587280 21.6613541 0.00000000	0.00000000
-74.1777649 21.6419067 0.00000000	0.00000000
-74.0968628 21.6223984 0.00000000	0.00000000
-74.0159912 21.6028137 5.88235296E-02	0.00000000
-73.9351501 21.5831833 0.00000000	0.00000000
-73.8543701 21.5634689 0.00000000	0.00000000
-73.7735901 21.5437012 0.00000000	0.00000000
-73.6928711 21.5238724 0.00000000	0.00000000
-73.6121826 21.5039673 0.00000000	1.00000000
-73.5315247 21.4840088 0.266666681	1.00000000
-73.4509277 21.4639816 0.500000000	0.00000000
-73.3703308 21.4438934 0.823529422	1.00000000
-73.2897949 21.4237442 0.312500000	1.00000000
-73.2092896 21.4035339 0.937500000	1.00000000
-73.1288452 21.3832550 1.00000000	1.00000000
-73.0484009 21.3629150 1.00000000	1.00000000
-72.9680176 21.3425064 1.00000000	1.00000000
-72.8876953 21.3220291 1.00000000	1.00000000
-72.8073730 21.3014984 1.00000000	1.00000000
-72.7271118 21.2809067 1.00000000	1.00000000
-72.6468811 21.2602386 1.00000000	1.00000000
-72.5666809 21.2395248 1.00000000	1.00000000
-72.4865112 21.2187347 1.00000000	1.00000000
-72.4064026 21.1978836 0.937500000	1.00000000
-72.3263550 21.1769791 0.647058845	0.00000000
-122.696136 21.2516327 0.666666687	1.00000000
-122.615997 21.2725754 0.125000000	1.00000000
-122.535828 21.2934494 0.777777791	0.00000000
-122.455597 21.3142624 0.00000000	0.00000000
-122.375351 21.3349991 0.00000000	0.00000000
-122.295044 21.3556976 0.00000000	0.00000000
-122.214722 21.3763199 0.00000000	0.00000000
-122.134338 21.3968735 0.00000000	0.00000000
-122.053925 21.4173737 0.400000006	1.00000000
-121.973480 21.4377975 0.857142866	1.00000000
-121.892990 21.4581604 1.00000000	1.00000000
-121.812469 21.4784775 0.777777791	1.00000000
-121.731903 21.4987106 1.00000000	1.00000000
-121.651306 21.5188904 1.00000000	1.00000000
-121.570648 21.5390015 0.888888896	1.00000000
-121.489975 21.5590591 1.00000000	1.00000000
-121.409271 21.5790405 0.300000012	1.00000000
-121.328506 21.5989609 0.00000000	1.00000000
-121.247711 21.6188202 0.00000000	1.00000000
-121.166885 21.6386108 0.00000000	0.00000000
-121.086029 21.6583328 0.00000000	1.00000000
-121.005127 21.6780014 0.00000000	1.00000000
-120.924179 21.6976089 0.00000000	0.00000000
-120.843201 21.7171402 0.00000000	0.00000000
-120.762177 21.7366104 0.00000000	0.00000000
-120.681137 21.7560272 0.00000000	0.00000000
-120.600037 21.7753601 0.444444448	0.00000000
-120.518921 21.7946472 0.250000000	0.00000000
-120.437759 21.8138580 0.00000000	0.00000000
-120.356567 21.8330078 0.00000000	0.00000000
-120.275330 21.8520889 0.00000000	0.00000000
-120.194061 21.8711090 0.00000000	0.00000000
-120.112747 21.8900604 0.00000000	0.00000000
-120.031403 21.9089584 0.00000000	0.00000000
-119.950027 21.9277802 0.00000000	0.00000000
-119.868622 21.9465408 0.00000000	0.00000000
-119.787170 21.9652328 0.00000000	0.00000000
-119.705688 21.9838638 0.111111112	0.00000000
-119.624161 22.0024414 0.00000000	0.00000000
-119.542603 22.0209198 0.00000000	0.00000000
-119.460999 22.0393600 0.00000000	0.00000000
-119.379379 22.0577316 0.00000000	0.00000000
-119.297714 22.0760345 0.00000000	0.00000000
-119.216019 22.0942688 0.00000000	0.00000000
-119.134277 22.1124344 0.00000000	0.00000000
-119.052521 22.1305389 0.00000000	0.00000000
-118.970718 22.1485825 0.00000000	0.00000000
-118.888885 22.1665573 0.00000000	0.00000000
-118.807007 22.1844559 0.00000000	0.00000000
-118.725098 22.2022934 0.111111112	0.00000000
-118.643158 22.2200699 0.400000006	0.00000000
-118.561188 22.2377853 0.600000024	0.00000000
-118.479187 22.2554245 0.899999976	0.00000000
-118.397156 22.2730026 1.00000000	0.00000000
-118.315063 22.2905045 1.00000000	0.00000000
-118.232971 22.3079605 1.00000000	0.00000000
-118.150818 22.3253326 1.00000000	0.00000000
-118.068634 22.3426437 1.00000000	0.00000000
-117.986435 22.3598862 1.00000000	0.00000000
-117.904190 22.3770676 1.00000000	0.00000000
-117.821915 22.3941803 1.00000000	0.00000000
-117.739609 22.4112167 1.00000000	0.00000000
-117.657257 22.4281998 1.00000000	0.00000000
-117.574890 22.4451141 1.00000000	0.00000000
-117.492493 22.4619675 1.00000000	0.00000000
-117.410034 22.4787445 1.00000000	0.00000000
-117.327576 22.4954376 1.00000000	0.00000000
-117.245071 22.5120926 1.00000000	0.00000000
-117.162537 22.5286713 1.00000000	0.00000000
-117.079956 22.5451736 1.00000000	0.00000000
-116.997360 22.5616150 0.888888896	0.00000000
-116.914734 22.5779800 1.00000000	0.00000000
-116.832062 22.5942917 0.444444448	0.00000000
-116.749359 22.6105270 0.200000003	0.00000000
-116.666641 22.6267166 0.100000001	0.00000000
-116.583878 22.6428070 0.00000000	0.00000000
-116.501083 22.6588440 0.00000000	0.00000000
-116.418274 22.6748199 0.00000000	0.00000000
-116.335419 22.6907272 0.00000000	0.00000000
-116.252533 22.7065582 0.00000000	0.00000000
-116.169617 22.7223358 0.00000000	0.00000000
-116.086670 22.7380066 0.00000000	0.00000000
-116.003693 22.7536545 0.00000000	0.00000000
-115.920685 22.7692184 0.00000000	0.00000000
-115.837646 22.7847061 0.00000000	0.00000000
-115.754578 22.8001328 0.00000000	0.00000000
-115.671478 22.8154907 0.00000000	0.00000000
-115.588348 22.8307877 0.00000000	0.00000000
-115.505203 22.8460159 0.00000000	0.00000000
-115.422012 22.8611679 0.00000000	0.00000000
-115.338806 22.8762512 0.00000000	0.00000000
-115.255554 22.8912735 0.00000000	0.00000000
-115.172272 22.9062195 0.00000000	0.00000000
-115.088974 22.9210892 0.00000000	0.00000000
-115.005646 22.9359055 0.00000000	0.00000000
-114.922272 22.9506531 0.00000000	0.00000000
-114.838882 22.9653320 0.00000000	0.00000000
-114.755463 22.9799347 0.00000000	0.00000000
-114.672012 22.9944687 0.00000000	0.00000000
-114.588531 23.0089417 0.100000001	0.00000000
-114.505020 23.0233459 0.818181813	1.00000000
-114.421478 23.0376663 0.100000001	0.00000000
-114.337921 23.0519333 0.00000000	0.00000000
-114.254333 23.0661316 0.00000000	0.00000000
-114.170715 23.0802460 0.00000000	0.00000000
-114.087067 23.0943146 0.00000000	0.00000000
-114.003387 23.1082993 0.100000001	0.00000000
-113.919693 23.1222153 0.181818187	1.00000000
-113.835968 23.1360550 0.600000024	1.00000000
-113.752197 23.1498413 1.00000000	1.00000000
-113.668427 23.1635437 1.00000000	1.00000000
-113.584610 23.1771774 1.00000000	1.00000000
-113.500763 23.1907578 1.00000000	1.00000000
-113.416901 23.2042542 1.00000000	1.00000000
-113.333008 23.2176895 1.00000000	1.00000000
-113.249084 23.2310486 1.00000000	1.00000000
-113.165146 23.2443542 1.00000000	1.00000000
-113.081177 23.2575684 1.00000000	1.00000000
-112.997177 23.2707367 1.00000000	1.00000000
-112.913147 23.2838058 1.00000000	1.00000000
-112.829102 23.2968216 1.00000000	1.00000000
-112.745026 23.3097763 1.00000000	1.00000000
-112.660919 23.3226471 0.909090936	1.00000000
-112.576797 23.3354416 0.909090936	1.00000000
-112.492645 23.3481750 1.00000000	1.00000000
-112.408478 23.3608475 1.00000000	1.00000000
-112.324280 23.3734512 1.00000000	1.00000000
-112.240051 23.3859711 1.00000000	1.00000000
-112.155792 23.3984299 1.00000000	1.00000000
-112.071503 23.4108124 1.00000000	1.00000000
-111.987213 23.4231186 1.00000000	1.00000000
-111.902893 23.4353638 1.00000000	1.00000000
-111.818542 23.4475403 1.00000000	1.00000000
-111.734161 23.4596481 1.00000000	1.00000000
-111.649750 23.4716797 0.899999976	1.00000000
-111.565338 23.4836426 0.636363626	1.00000000
-111.480896 23.4955368 0.00000000	1.00000000
-111.396423 23.5073624 0.181818187	1.00000000
-111.311920 23.5191040 0.00000000	1.00000000
-111.227402 23.5307846 0.00000000	1.00000000
-111.142853 23.5423965 0.699999988	1.00000000
-111.058289 23.5539322 0.500000000	1.00000000
-110.973709 23.5654068 1.00000000	1.00000000
-110.889099 23.5768051 0.00000000	1.00000000
-110.804474 23.5881271 0.500000000	1.00000000
-110.719818 23.5993881 0.833333313	1.00000000
-110.635132 23.6105728 0.923076928	1.00000000
-110.550430 23.6216812 0.699999988	1.00000000
-110.465714 23.6327286 1.00000000	1.00000000
-110.380966 23.6437073 1.00000000	1.00000000
-110.296204 23.6546097 1.00000000	1.00000000
-110.211411 23.6654358 0.100000001	0.00000000
-110.126587 23.6761932 0.00000000	0.00000000
-110.041763 23.6868820 0.00000000	0.00000000
-109.956909 23.6975098 0.00000000	0.00000000
-109.872040 23.7080536 0.00000000	0.00000000
-109.787140 23.7185211 0.00000000	0.00000000
-109.702225 23.7289276 0.00000000	1.00000000
-109.617279 23.7392502 0.00000000	0.00000000
-109.532318 23.7495193 0.00000000	0.00000000
-109.447357 23.7597046 0.00000000	1.00000000
-109.362335 23.7698288 0.00000000	0.00000000
-109.277328 23.7798767 0.00000000	0.00000000
-109.192291 23.7898560 0.00000000	0.00000000
-109.107224 23.7997665 0.00000000	0.00000000
-109.022141 23.8095932 0.00000000	0.00000000
-108.937042 23.8193588 0.00000000	0.00000000
-108.851929 23.8290405 0.00000000	0.00000000
-108.766785 23.8386612 0.00000000	0.00000000
-108.681625 23.8482132 0.00000000	0.00000000
-108.596436 23.8576889 0.00000000	0.00000000
-108.511246 23.8670883 0.00000000	1.00000000
-108.426025 23.8764114 0.00000000	0.00000000
-108.340790 23.8856735 0.00000000	1.00000000
-108.255539 23.8948593 0.00000000	1.00000000
-108.170273 23.9039764 0.00000000	1.00000000
-108.084976 23.9130249 1.00000000	1.00000000
-107.999664 23.9219971 0.384615391	1.00000000
-107.914337 23.9308929 0.00000000	1.00000000
-107.829010 23.9397278 0.00000000	1.00000000
-107.743637 23.9484711 0.00000000	1.00000000
-107.658264 23.9571609 0.00000000	1.00000000
-107.572861 23.9657669 0.00000000	0.00000000
-107.487442 23.9743042 0.00000000	1.00000000
-107.402008 23.9827652 7.69230798E-02	0.00000000
-107.316559 23.9911652 0.230769232	1.00000000
-107.231094 23.9994888 0.636363626	1.00000000
-107.145599 24.0077438 0.692307711	1.00000000
-107.060104 24.0159302 1.00000000	1.00000000
-106.974579 24.0240402 1.00000000	1.00000000
-106.889053 24.0320663 0.818181813	1.00000000
-106.803497 24.0400238 0.384615391	1.00000000
-106.717941 24.0479050 0.00000000	0.00000000
-106.632355 24.0557327 0.00000000	0.00000000
-106.546753 24.0634766 0.00000000	0.00000000
-106.461151 24.0711517 0.00000000	0.00000000
-106.375519 24.0787506 0.00000000	0.00000000
-106.289871 24.0862656 9.09090936E-02	0.00000000
-106.204224 24.0937119 0.571428597	1.00000000
-106.118530 24.1011047 0.300000012	1.00000000
-106.032837 24.1084137 0.357142866	1.00000000
-105.947144 24.1156540 1.00000000	1.00000000
-105.861420 24.1228180 1.00000000	1.00000000
-105.775696 24.1299133 1.00000000	1.00000000
-105.689941 24.1369247 1.00000000	1.00000000
-105.604187 24.1438828 0.750000000	1.00000000
-105.518402 24.1507492 0.538461566	1.00000000
-105.432617 24.1575546 0.333333343	1.00000000
-105.346802 24.1642761 8.33333358E-02	0.00000000
-105.260986 24.1709290 0.00000000	0.00000000
-105.175156 24.1775131 0.00000000	0.00000000
-105.089310 24.1840210 0.00000000	0.00000000
-105.003448 24.1904526 0.00000000	0.00000000
-104.917572 24.1968231 0.384615391	1.00000000
-104.831696 24.2031097 0.307692319	1.00000000
-104.745804 24.2093277 8.33333358E-02	0.00000000
-104.659882 24.2154694 0.00000000	0.00000000
-104.573975 24.2215424 0.00000000	0.00000000
-104.488037 24.2275391 0.00000000	0.00000000
-104.402084 24.2334671 0.00000000	0.00000000
-104.316132 24.2393188 0.500000000	1.00000000
-104.230164 24.2450943 0.00000000	0.00000000
-104.144165 24.2508163 0.00000000	0.00000000
-104.058182 24.2564392 0.00000000	0.00000000
-103.972168 24.2620010 0.00000000	0.00000000
-103.886169 24.2674789 0.00000000	0.00000000
-103.800110 24.2728958 0.545454562	1.00000000
-103.714081 24.2782364 1.00000000	1.00000000
-103.628052 24.2834930 1.00000000	1.00000000
-103.541992 24.2886963 1.00000000	1.00000000
-103.455902 24.2938080 1.00000000	1.00000000
-103.369812 24.2988663 1.00000000	1.00000000
-103.283722 24.3038330 0.916666687	1.00000000
-103.197632 24.3087387 1.00000000	1.00000000
-103.111511 24.3135605 1.00000000	1.00000000
-103.025391 24.3183212 0.928571403	1.00000000
-102.939270 24.3229980 0.571428597	0.00000000
-102.853119 24.3276138 0.909090936	1.00000000
-102.766968 24.3321381 1.00000000	1.00000000
-102.680817 24.3366089 1.00000000	1.00000000
-102.594635 24.3409958 1.00000000	1.00000000
-102.508453 24.3452988 0.214285716	0.00000000
-102.422272 24.3495331 0.928571403	1.00000000
-102.336090 24.3537064 0.818181813	1.00000000
-102.249878 24.3577957 0.500000000	1.00000000
-102.163666 24.3618164 0.400000006	1.00000000
-102.077454 24.3657684 0.00000000	0.00000000
-101.991211 24.3696442 0.285714298	1.00000000
-101.904968 24.3734283 0.133333340	1.00000000
-101.818726 24.3771667 0.545454562	1.00000000
-101.732483 24.3808212 0.769230783	1.00000000
-101.646240 24.3843994 1.00000000	1.00000000
-101.559967 24.3879089 0.750000000	1.00000000
-101.473694 24.3913345 0.00000000	0.00000000
-101.387390 24.3946991 0.00000000	0.00000000
-101.301117 24.3979721 0.142857149	0.00000000
-101.214813 24.4011841 1.00000000	1.00000000
-101.128540 24.4043198 0.200000003	0.00000000
-101.042206 24.4073868 0.00000000	0.00000000
-100.955902 24.4103699 0.00000000	0.00000000
-100.869568 24.4132919 0.00000000	0.00000000
-100.783264 24.4161301 0.133333340	0.00000000
-100.696930 24.4188995 0.785714269	1.00000000
-100.610596 24.4216003 1.00000000	1.00000000
-100.524231 24.4242096 0.666666687	1.00000000
-100.437897 24.4267578 0.200000003	1.00000000
-100.351562 24.4292297 0.285714298	1.00000000
-100.265198 24.4316330 1.00000000	1.00000000
-100.178833 24.4339676 1.00000000	1.00000000
-100.092468 24.4362183 1.00000000	1.00000000
-100.006104 24.4384079 0.866666675	1.00000000
-99.9197083 24.4404984 0.600000024	1.00000000
-99.8333130 24.4425201 0.800000012	1.00000000
-99.7469482 24.4444885 0.666666687	1.00000000
-99.6605530 24.4463577 1.00000000	1.00000000
-99.5741577 24.4481888 1.00000000	1.00000000
-99.4877625 24.4499130 0.583333313	1.00000000
-99.4013672 24.4515762 0.00000000	0.00000000
-99.3149719 24.4531631 0.866666675	1.00000000
-99.2285767 24.4546814 0.800000012	1.00000000
-99.1421509 24.4561234 0.785714269	1.00000000
-99.0557251 24.4574890 0.923076928	1.00000000
-98.9693298 24.4587708 0.583333313	1.00000000
-98.8829041 24.4599915 0.571428597	1.00000000
-98.7964783 24.4611588 0.00000000	0.00000000
-98.7100830 24.4622116 0.00000000	0.00000000
-98.6236572 24.4632187 0.500000000	1.00000000
-98.5372314 24.4641418 0.769230783	1.00000000
-98.4507751 24.4649963 1.00000000	1.00000000
-98.3643494 24.4657593 0.642857134	1.00000000
-98.2779236 24.4664688 6.66666701E-02	0.00000000
-98.1914978 24.4670944 0.00000000	0.00000000
-98.1050415 24.4676437 0.00000000	0.00000000
-98.0186157 24.4681320 0.00000000	0.00000000
-97.9321899 24.4685287 0.00000000	1.00000000
-97.8457642 24.4688721 0.583333313	1.00000000
-97.7593079 24.4691162 0.266666681	1.00000000
-97.6728821 24.4693146 0.466666669	1.00000000
-97.5864258 24.4694138 0.800000012	1.00000000
-97.5000000 24.4694519 1.00000000	1.00000000
-97.4135742 24.4694138 1.00000000	1.00000000
-97.3271179 24.4693146 0.933333337	1.00000000
-97.2406921 24.4691162 7.69230798E-02	1.00000000
-97.1542358 24.4688721 0.00000000	1.00000000
-97.0678101 24.4685287 0.00000000	1.00000000
-96.9813843 24.4681320 0.00000000	0.00000000
-96.8949585 24.4676437 0.00000000	0.00000000
-96.8085022 24.4670944 0.00000000	1.00000000
-96.7220764 24.4664688 6.66666701E-02	1.00000000
-96.6356506 24.4657593 0.00000000	1.00000000
-96.5492249 24.4649963 0.00000000	1.00000000
-96.4627686 24.4641418 0.00000000	1.00000000
-96.3763428 24.4632187 0.250000000	1.00000000
-96.2899170 24.4622116 1.00000000	1.00000000
-96.2035217 24.4611588 0.375000000	1.00000000
-96.1170959 24.4599915 0.909090936	1.00000000
-96.0306702 24.4587708 0.909090936	1.00000000
-95.9442749 24.4574890 0.00000000	1.00000000
-95.8578491 24.4561234 8.33333358E-02	1.00000000
-95.7714233 24.4546814 0.666666687	1.00000000
-95.6850281 24.4531631 0.00000000	1.00000000
-95.5986328 24.4515762 0.230769232	1.00000000
-95.5122375 24.4499130 0.625000000	1.00000000
-95.4258423 24.4481888 0.600000024	1.00000000
-95.3394470 24.4463577 0.00000000	1.00000000
-95.2530518 24.4444885 0.937500000	1.00000000
-95.1666870 24.4425201 0.866666675	0.00000000
-95.0802917 24.4404984 0.875000000	0.00000000
-94.9938965 24.4384079 0.00000000	1.00000000
-94.9075317 24.4362183 0.266666681	1.00000000
-94.8211670 24.4339676 0.937500000	1.00000000
-94.7348022 24.4316330 0.600000024	1.00000000
-94.6484375 24.4292297 0.937500000	1.00000000
-94.5621033 24.4267578 1.00000000	1.00000000
-94.4757690 24.4242096 0.750000000	1.00000000
-94.3894043 24.4216003 0.625000000	1.00000000
-94.3030701 24.4188995 0.785714269	0.00000000
-94.2167358 24.4161301 1.00000000	1.00000000
-94.1304321 24.4132919 1.00000000	1.00000000
-94.0440979 24.4103699 1.00000000	1.00000000
-93.9577942 24.4073868 0.272727281	1.00000000
-93.8714600 24.4043198 0.00000000	1.00000000
-93.7851868 24.4011841 0.500000000	0.00000000
-93.6988831 24.3979721 1.00000000	0.00000000
-93.6126099 24.3946991 0.625000000	1.00000000
-93.5263062 24.3913345 0.187500000	1.00000000
-93.4400330 24.3879089 0.00000000	1.00000000
-93.3537598 24.3843994 6.66666701E-02	1.00000000
-93.2675171 24.3808212 0.187500000	1.00000000
-93.1812744 24.3771667 0.312500000	1.00000000
-93.0950317 24.3734283 0.00000000	1.00000000
-93.0087891 24.3696442 6.25000000E-02	1.00000000
-92.9225464 24.3657684 0.375000000	1.00000000
-92.8363342 24.3618164 0.250000000	1.00000000
-92.7501221 24.3577957 0.833333313	1.00000000
-92.6639099 24.3537064 0.916666687	1.00000000
-92.5777283 24.3495331 0.375000000	1.00000000
-92.4915466 24.3452988 0.937500000	1.00000000
-92.4053650 24.3409958 0.937500000	1.00000000
-92.3191833 24.3366089 0.375000000	1.00000000
-92.2330322 24.3321381 0.312500000	1.00000000
-92.1468811 24.3276138 0.333333343	1.00000000
-92.0607300 24.3229980 0.00000000	1.00000000
-91.9746094 24.3183212 0.230769232	1.00000000
-91.8884888 24.3135605 0.750000000	1.00000000
-91.8023682 24.3087387 1.00000000	1.00000000
-91.7162781 24.3038330 0.937500000	0.00000000
-91.6301880 24.2988663 0.500000000	1.00000000
-91.5440979 24.2938080 0.00000000	1.00000000
-91.4580078 24.2886963 0.00000000	1.00000000
-91.3719482 24.2834930 0.00000000	1.00000000
-91.2859192 24.2782364 0.00000000	1.00000000
-91.1998901 24.2728958 0.00000000	1.00000000
-91.1138306 24.2674789 0.00000000	1.00000000
-91.0278320 24.2620010 0.00000000	1.00000000
-90.9418335 24.2564392 0.00000000	1.00000000
-90.8558350 24.2508163 0.00000000	1.00000000
-90.7698364 24.2450943 0.00000000	1.00000000
-90.6838684 24.2393188 0.00000000	1.00000000
-90.5979004 24.2334671 0.00000000	1.00000000
-90.5119629 24.2275391 0.166666672	0.00000000
-90.4260254 24.2215424 6.66666701E-02	0.00000000
-90.3401184 24.2154694 0.125000000	0.00000000
-90.2542114 24.2093277 0.00000000	1.00000000
-90.1683044 24.2031097 0.00000000	1.00000000
-90.0824280 24.1968231 0.00000000	1.00000000
-89.9965515 24.1904526 0.00000000	1.00000000
-89.9107056 24.1840210 0.00000000	1.00000000
-89.8248291 24.1775131 0.00000000	1.00000000
-89.7390137 24.1709290 0.00000000	1.00000000
-89.6531982 24.1642761 0.00000000	1.00000000
-89.5673828 24.1575546 0.00000000	1.00000000
-89.4815979 24.1507492 0.00000000	1.00000000
-89.3958130 24.1438828 0.00000000	1.00000000
-89.3100586 24.1369247 0.00000000	0.00000000
-89.2243042 24.1299133 0.00000000	0.00000000
-89.1385803 24.1228180 0.00000000	1.00000000
-89.0528564 24.1156540 0.00000000	1.00000000
-88.9671631 24.1084137 0.00000000	1.00000000
-88.8814697 24.1011047 0.00000000	1.00000000
-88.7957764 24.0937119 0.00000000	0.00000000
-88.7101440 24.0862656 0.00000000	1.00000000
-88.6244812 24.0787506 6.25000000E-02	0.00000000
-88.5388489 24.0711517 0.00000000	0.00000000
-88.4532471 24.0634766 0.00000000	1.00000000
-88.3676453 24.0557327 0.00000000	1.00000000
-88.2820435 24.0479050 0.00000000	1.00000000
-88.1965027 24.0400238 0.00000000	1.00000000
-88.1109619 24.0320663 0.00000000	1.00000000
-88.0254211 24.0240402 0.00000000	1.00000000
-87.9398804 24.0159302 0.00000000	0.00000000
-87.8544006 24.0077438 0.00000000	1.00000000
-87.7689209 23.9994888 0.00000000	1.00000000
-87.6834412 23.9911652 0.00000000	0.00000000
-87.5979919 23.9827652 6.66666701E-02	0.00000000
-87.5125732 23.9743042 0.187500000	0.00000000
-87.4271240 23.9657669 0.00000000	0.00000000
-87.3417358 23.9571609 6.66666701E-02	0.00000000
-87.2563477 23.9484711 0.647058845	0.00000000
-87.1709900 23.9397278 0.00000000	0.00000000
-87.0856628 23.9308929 6.66666701E-02	0.00000000
-87.0003357 23.9219971 0.823529422	0.00000000
-86.9150391 23.9130249 7.14285746E-02	0.00000000
-86.8297119 23.9039764 0.187500000	0.00000000
-86.7444458 23.8948593 0.294117659	0.00000000
-86.6592102 23.8856735 0.142857149	0.00000000
-86.5739746 23.8764114 0.562500000	0.00000000
-86.4887695 23.8670883 0.214285716	0.00000000
-86.4035645 23.8576889 0.235294119	0.00000000
-86.3183594 23.8482132 6.25000000E-02	0.00000000
-86.2332153 23.8386612 7.14285746E-02	0.00000000
-86.1480713 23.8290405 0.00000000	0.00000000
-86.0629578 23.8193588 0.00000000	0.00000000
-85.9778442 23.8095932 0.266666681	0.00000000
-85.8927612 23.7997665 0.00000000	0.00000000
-85.8077087 23.7898560 0.00000000	0.00000000
-85.7226562 23.7798767 0.00000000	0.00000000
-85.6376648 23.7698288 0.00000000	0.00000000
-85.5526428 23.7597046 0.00000000	0.00000000
-85.4676819 23.7495193 0.00000000	0.00000000
-85.3827209 23.7392502 0.00000000	0.00000000
-85.2977905 23.7289276 0.00000000	0.00000000
-85.2128601 23.7185211 0.00000000	0.00000000
-85.1279602 23.7080536 0.00000000	0.00000000
-85.0430908 23.6975098 0.00000000	0.00000000
-84.9582520 23.6868820 0.00000000	0.00000000
-84.8734131 23.6761932 0.00000000	0.00000000
-84.7885742 23.6654358 0.00000000	0.00000000
-84.7037964 23.6546097 0.00000000	0.00000000
-84.6190186 23.6437073 0.00000000	0.00000000
-84.5343018 23.6327286 0.00000000	0.00000000
-84.4495850 23.6216812 0.250000000	0.00000000
-84.3648682 23.6105728 0.00000000	0.00000000
-84.2801819 23.5993881 0.00000000	0.00000000
-84.1955261 23.5881271 0.00000000	0.00000000
-84.1109009 23.5768051 0.312500000	0.00000000
-84.0263062 23.5654068 0.187500000	0.00000000
-83.9417114 23.5539322 0.00000000	0.00000000
-83.8571472 23.5423965 0.333333343	0.00000000
-83.7725830 23.5307846 0.764705896	0.00000000
-83.6880798 23.5191040 0.200000003	0.00000000
-83.6035767 23.5073624 0.764705896	0.00000000
-83.5191040 23.4955368 0.933333337	1.00000000
-83.4346619 23.4836426 0.941176474	1.00000000
-83.3502502 23.4716797 0.400000006	0.00000000
-83.2658386 23.4596481 0.117647059	0.00000000
-83.1814575 23.4475403 0.00000000	0.00000000
-83.0971069 23.4353638 0.00000000	0.00000000
-83.0127869 23.4231186 0.00000000	0.00000000
-82.9284973 23.4108124 0.00000000	0.00000000
-82.8442078 23.3984299 0.00000000	0.00000000
-82.7599487 23.3859711 0.00000000	0.00000000
-82.6757202 23.3734512 0.00000000	0.00000000
-82.5915222 23.3608475 0.00000000	0.00000000
-82.5073547 23.3481750 0.00000000	0.00000000
-82.4232178 23.3354416 0.00000000	0.00000000
-82.3390808 23.3226471 0.00000000	0.00000000
-82.2549744 23.3097763 0.00000000	0.00000000
-82.1708984 23.2968216 0.00000000	0.00000000
-82.0868530 23.2838058 0.00000000	0.00000000
-82.0028076 23.2707367 0.00000000	0.00000000
-81.9188232 23.2575684 0.00000000	0.00000000
-81.8348389 23.2443542 0.133333340	1.00000000
-81.7509155 23.2310486 0.750000000	1.00000000
-81.6669922 23.2176895 0.888888896	1.00000000
-81.5830994 23.2042542 1.00000000	1.00000000
-81.4992371 23.1907578 1.00000000	1.00000000
-81.4154053 23.1771774 1.00000000	1.00000000
-81.3315735 23.1635437 1.00000000	1.00000000
-81.2478027 23.1498413 1.00000000	1.00000000
-81.1640320 23.1360550 1.00000000	1.00000000
-81.0803223 23.1222153 1.00000000	1.00000000
-80.9966125 23.1082993 1.00000000	1.00000000
-80.9129333 23.0943146 1.00000000	1.00000000
-80.8292847 23.0802460 1.00000000	1.00000000
-80.7456665 23.0661316 1.00000000	1.00000000
-80.6620789 23.0519333 1.00000000	1.00000000
-80.5785217 23.0376663 1.00000000	1.00000000
-80.4949951 23.0233459 1.00000000	1.00000000
-80.4114685 23.0089417 1.00000000	1.00000000
-80.3280029 22.9944687 1.00000000	1.00000000
-80.2445374 22.9799347 1.00000000	1.00000000
-80.1611328 22.9653320 1.00000000	1.00000000
-80.0777283 22.9506531 1.00000000	1.00000000
-79.9943542 22.9359055 1.00000000	1.00000000
-79.9110107 22.9210892 1.00000000	1.00000000
-79.8277283 22.9062195 1.00000000	1.00000000
-79.7444458 22.8912735 1.00000000	1.00000000
-79.6611938 22.8762512 1.00000000	1.00000000
-79.5780029 22.8611679 1.00000000	1.00000000
-79.4948120 22.8460159 1.00000000	1.00000000
-79.4116516 22.8307877 1.00000000	1.00000000
-79.3285217 22.8154907 1.00000000	1.00000000
-79.2454224 22.8001328 1.00000000	1.00000000
-79.1623535 22.7847061 1.00000000	1.00000000
-79.0793152 22.7692184 1.00000000	1.00000000
-78.9963074 22.7536545 1.00000000	1.00000000
-78.9133301 22.7380066 1.00000000	1.00000000
-78.8303833 22.7223358 1.00000000	1.00000000
-78.7474670 22.7065582 1.00000000	1.00000000
-78.6645813 22.6907272 1.00000000	1.00000000
-78.5817261 22.6748199 1.00000000	1.00000000
-78.4989014 22.6588440 1.00000000	1.00000000
-78.4161377 22.6428070 1.00000000	1.00000000
-78.3333740 22.6267166 1.00000000	1.00000000
-78.2506409 22.6105270 1.00000000	1.00000000
-78.1679382 22.5942917 1.00000000	1.00000000
-78.0852661 22.5779800 1.00000000	1.00000000
-78.0026245 22.5616150 1.00000000	1.00000000
-77.9200439 22.5451736 1.00000000	1.00000000
-77.8374634 22.5286713 1.00000000	1.00000000
-77.7549438 22.5120926 1.00000000	1.00000000
-77.6724243 22.4954376 1.00000000	1.00000000
-77.5899658 22.4787445 1.00000000	1.00000000
-77.5075073 22.4619675 1.00000000	1.00000000
-77.4251099 22.4451141 1.00000000	1.00000000
-77.3427429 22.4281998 1.00000000	1.00000000
-77.2603760 22.4112167 1.00000000	1.00000000
-77.1781006 22.3941803 1.00000000	1.00000000
-77.0958252 22.3770676 1.00000000	1.00000000
-77.0135498 22.3598862 1.00000000	1.00000000
-76.9313660 22.3426437 0.666666687	1.00000000
-76.8491821 22.3253326 0.687500000	1.00000000
-76.7670288 22.3079605 0.941176474	1.00000000
-76.6849365 22.2905045 1.00000000	1.00000000
-76.6028442 22.2730026 0.941176474	1.00000000
-76.5208130 22.2554245 0.875000000	1.00000000
-76.4388123 22.2377853 0.882352948	1.00000000
-76.3568420 22.2200699 0.533333361	1.00000000
-76.2749023 22.2022934 0.187500000	1.00000000
-76.1929932 22.1844559 0.117647059	1.00000000
-76.1111145 22.1665573 0.250000000	1.00000000
-76.0292969 22.1485825 0.00000000	0.00000000
-75.9474792 22.1305389 0.00000000	0.00000000
-75.8657227 22.1124344 0.00000000	0.00000000
-75.7839966 22.0942688 0.00000000	0.00000000
-75.7022705 22.0760345 6.25000000E-02	1.00000000
-75.6206055 22.0577316 0.294117659	1.00000000
-75.5390015 22.0393600 0.00000000	0.00000000
-75.4573975 22.0209198 0.00000000	0.00000000
-75.3758545 22.0024414 0.00000000	0.00000000
-75.2943115 21.9838638 0.352941185	0.00000000
-75.2128296 21.9652328 0.266666681	0.00000000
-75.1313782 21.9465408 0.235294119	0.00000000
-75.0499878 21.9277802 0.133333340	0.00000000
-74.9685974 21.9089584 0.187500000	0.00000000
-74.8872681 21.8900604 0.250000000	0.00000000
-74.8059387 21.8711090 0.500000000	0.00000000
-74.7246704 21.8520889 0.235294119	1.00000000
-74.6434326 21.8330078 0.235294119	0.00000000
-74.5622559 21.8138580 0.00000000	0.00000000
-74.4810791 21.7946472 6.25000000E-02	0.00000000
-74.3999634 21.7753601 0.117647059	0.00000000
-74.3188477 21.7560272 0.00000000	1.00000000
-74.2378235 21.7366104 0.00000000	0.00000000
-74.1567993 21.7171402 0.00000000	0.00000000
-74.0758057 21.6976089 0.00000000	0.00000000
-73.9948730 21.6780014 0.00000000	0.00000000
-73.9139709 21.6583328 0.235294119	0.00000000
-73.8331299 21.6386108 0.866666675	1.00000000
-73.7522888 21.6188202 0.00000000	0.00000000
-73.6715088 21.5989609 0.00000000	0.00000000
-73.5907288 21.5790405 0.00000000	1.00000000
-73.5100098 21.5590591 0.00000000	1.00000000
-73.4293518 21.5390015 0.411764711	1.00000000
-73.3486938 21.5188904 1.00000000	1.00000000
-73.2680969 21.4987106 1.00000000	1.00000000
-73.1875305 21.4784775 0.812500000	1.00000000
-73.1069946 21.4581604 1.00000000	1.00000000
-73.0265198 21.4377975 0.882352948	1.00000000
-72.9460754 21.4173737 1.00000000	1.00000000
-72.8656616 21.3968735 1.00000000	1.00000000
-72.7852783 21.3763199 1.00000000	1.00000000
-72.7049561 21.3556976 1.00000000	1.00000000
-72.6246338 21.3349991 1.00000000	1.00000000
-72.5444031 21.3142624 0.941176474	1.00000000
-72.4641724 21.2934494 1.00000000	1.00000000
-72.3840027 21.2725754 0.941176474	1.00000000
-72.3038635 21.2516327 1.00000000	1.00000000
-122.718658 21.3263321 0.00000000	0.00000000
-122.638458 21.3472824 0.00000000	0.00000000
-122.558212 21.3681946 0.125000000	1.00000000
-122.477936 21.3890228 0.00000000	0.00000000
-122.397614 21.4098053 0.00000000	0.00000000
-122.317245 21.4304962 0.166666672	1.00000000
-122.236847 21.4511490 0.400000006	1.00000000
-122.156403 21.4717407 0.888888896	1.00000000
-122.075928 21.4922638 1.00000000	1.00000000
-121.995422 21.5127106 1.00000000	1.00000000
-121.914856 21.5331039 1.00000000	1.00000000
-121.834274 21.5534363 0.125000000	0.00000000
-121.753647 21.5737076 0.800000012	1.00000000
-121.672974 21.5939102 0.857142866	1.00000000
-121.592270 21.6140366 0.00000000	1.00000000
-121.511520 21.6341171 0.200000003	1.00000000
-121.430740 21.6541290 0.00000000	0.00000000
-121.349915 21.6740799 0.00000000	0.00000000
-121.269058 21.6939468 0.00000000	1.00000000
-121.188171 21.7137756 0.00000000	1.00000000
-121.107239 21.7335358 0.00000000	0.00000000
-121.026260 21.7532272 0.899999976	0.00000000
-120.945251 21.7728348 0.625000000	0.00000000
-120.864212 21.7924042 0.00000000	0.00000000
-120.783142 21.8119049 0.00000000	0.00000000
-120.702011 21.8313370 0.00000000	0.00000000
-120.620850 21.8506927 0.125000000	0.00000000
-120.539673 21.8700027 0.400000006	0.00000000
-120.458435 21.8892365 0.00000000	0.00000000
-120.377167 21.9084167 0.00000000	0.00000000
-120.295868 21.9275208 0.00000000	0.00000000
-120.214539 21.9465561 0.100000001	0.00000000
-120.133163 21.9655380 0.00000000	0.00000000
-120.051758 21.9844589 0.00000000	0.00000000
-119.970306 22.0033035 0.00000000	0.00000000
-119.888824 22.0220795 0.00000000	0.00000000
-119.807312 22.0408096 0.00000000	0.00000000
-119.725754 22.0594559 0.00000000	0.00000000
-119.644165 22.0780334 0.00000000	0.00000000
-119.562531 22.0965576 0.00000000	0.00000000
-119.480865 22.1150208 0.00000000	0.00000000
-119.399170 22.1334000 0.00000000	0.00000000
-119.317444 22.1517181 0.00000000	0.00000000
-119.235687 22.1699982 0.00000000	0.00000000
-119.153885 22.1881790 0.00000000	0.00000000
-119.072052 22.2063141 0.00000000	0.00000000
-118.990173 22.2243729 0.00000000	0.00000000
-118.908264 22.2423706 0.00000000	0.00000000
-118.826324 22.2602921 0.00000000	0.00000000
-118.744354 22.2781677 0.100000001	0.00000000
-118.662354 22.2959518 0.111111112	0.00000000
-118.580307 22.3136978 0.333333343	0.00000000
-118.498230 22.3313446 0.777777791	0.00000000
-118.416122 22.3489609 1.00000000	0.00000000
-118.333984 22.3664932 1.00000000	0.00000000
-118.251801 22.3839493 1.00000000	0.00000000
-118.169586 22.4013519 1.00000000	0.00000000
-118.087341 22.4186783 1.00000000	0.00000000
-118.005066 22.4359512 1.00000000	0.00000000
-117.922745 22.4531326 1.00000000	0.00000000
-117.840393 22.4702835 1.00000000	0.00000000
-117.758026 22.4873505 1.00000000	0.00000000
-117.675613 22.5043488 1.00000000	0.00000000
-117.593170 22.5212708 1.00000000	0.00000000
-117.510681 22.5381393 1.00000000	0.00000000
-117.428177 22.5549393 1.00000000	0.00000000
-117.345642 22.5716629 1.00000000	0.00000000
-117.263062 22.5883331 1.00000000	0.00000000
-117.180450 22.6049271 1.00000000	0.00000000
-117.097809 22.6214676 1.00000000	0.00000000
-117.015137 22.6379166 1.00000000	0.00000000
-116.932434 22.6543121 1.00000000	0.00000000
-116.849701 22.6706390 0.800000012	0.00000000
-116.766937 22.6869049 0.272727281	0.00000000
-116.684143 22.7031021 0.00000000	0.00000000
-116.601303 22.7192154 0.00000000	0.00000000
-116.518448 22.7352753 0.00000000	0.00000000
-116.435547 22.7512741 0.200000003	0.00000000
-116.352631 22.7672043 0.500000000	0.00000000
-116.269669 22.7830429 0.00000000	0.00000000
-116.186691 22.7988358 0.00000000	0.00000000
-116.103668 22.8145447 0.00000000	0.00000000
-116.020630 22.8301926 0.00000000	0.00000000
-115.937546 22.8457718 0.00000000	0.00000000
-115.854431 22.8612900 0.00000000	0.00000000
-115.771301 22.8767395 0.00000000	0.00000000
-115.688126 22.8921127 0.00000000	0.00000000
-115.604919 22.9074326 0.00000000	0.00000000
-115.521698 22.9226685 0.00000000	0.00000000
-115.438446 22.9378357 0.00000000	0.00000000
-115.355148 22.9529419 0.00000000	0.00000000
-115.271820 22.9679794 0.00000000	0.00000000
-115.188477 22.9829483 0.00000000	0.00000000
-115.105103 22.9978485 0.00000000	0.00000000
-115.021698 23.0126877 0.00000000	0.00000000
-114.938263 23.0274429 0.00000000	0.00000000
-114.854797 23.0421448 0.00000000	0.00000000
-114.771301 23.0567627 0.00000000	0.00000000
-114.687775 23.0713043 0.00000000	0.00000000
-114.604218 23.0858002 0.899999976	1.00000000
-114.520645 23.1002197 0.899999976	1.00000000
-114.437042 23.1145706 0.272727281	0.00000000
-114.353394 23.1288452 0.00000000	0.00000000
-114.269745 23.1430588 0.00000000	0.00000000
-114.186035 23.1572037 0.00000000	0.00000000
-114.102325 23.1712799 9.09090936E-02	0.00000000
-114.018585 23.1852798 0.00000000	0.00000000
-113.934799 23.1992264 0.00000000	0.00000000
-113.850998 23.2130814 0.250000000	1.00000000
-113.767166 23.2268753 0.899999976	1.00000000
-113.683304 23.2406006 1.00000000	1.00000000
-113.599426 23.2542648 1.00000000	1.00000000
-113.515503 23.2678528 1.00000000	1.00000000
-113.431564 23.2813721 1.00000000	1.00000000
-113.347595 23.2948227 1.00000000	1.00000000
-113.263611 23.3081894 1.00000000	1.00000000
-113.179596 23.3215027 1.00000000	1.00000000
-113.095551 23.3347473 1.00000000	1.00000000
-113.011475 23.3479156 1.00000000	1.00000000
-112.927368 23.3610153 1.00000000	1.00000000
-112.843246 23.3740463 1.00000000	1.00000000
-112.759094 23.3870087 1.00000000	1.00000000
-112.674927 23.3999023 1.00000000	1.00000000
-112.590729 23.4127121 0.583333313	1.00000000
-112.506500 23.4254684 1.00000000	1.00000000
-112.422241 23.4381409 1.00000000	1.00000000
-112.337967 23.4507675 1.00000000	1.00000000
-112.253662 23.4632950 1.00000000	1.00000000
-112.169342 23.4757690 1.00000000	1.00000000
-112.084991 23.4881668 1.00000000	1.00000000
-112.000610 23.5005035 1.00000000	1.00000000
-111.916199 23.5127716 1.00000000	1.00000000
-111.831772 23.5249557 1.00000000	1.00000000
-111.747330 23.5370712 1.00000000	1.00000000
-111.662842 23.5491104 1.00000000	1.00000000
-111.578354 23.5610962 1.00000000	1.00000000
-111.493835 23.5730057 0.00000000	1.00000000
-111.409271 23.5848389 0.00000000	1.00000000
-111.324707 23.5966034 0.00000000	1.00000000
-111.240112 23.6082993 0.00000000	1.00000000
-111.155502 23.6199188 0.727272749	1.00000000
-111.070862 23.6314774 0.909090936	1.00000000
-110.986206 23.6429596 0.166666672	1.00000000
-110.901520 23.6543655 0.00000000	1.00000000
-110.816803 23.6657104 0.00000000	1.00000000
-110.732071 23.6769791 0.00000000	1.00000000
-110.647308 23.6881866 0.400000006	1.00000000
-110.562531 23.6993103 0.666666687	1.00000000
-110.477737 23.7103653 0.384615391	1.00000000
-110.392914 23.7213669 0.600000024	1.00000000
-110.308075 23.7322693 0.363636374	1.00000000
-110.223206 23.7431107 7.69230798E-02	1.00000000
-110.138321 23.7538910 0.00000000	0.00000000
-110.053406 23.7645874 0.00000000	0.00000000
-109.968475 23.7752304 0.00000000	1.00000000
-109.883530 23.7857819 0.00000000	0.00000000
-109.798553 23.7962646 0.00000000	0.00000000
-109.713562 23.8066940 0.00000000	0.00000000
-109.628540 23.8170395 0.00000000	0.00000000
-109.543518 23.8273010 0.00000000	0.00000000
-109.458450 23.8375015 0.00000000	0.00000000
-109.373383 23.8476410 0.00000000	0.00000000
-109.288269 23.8576965 0.00000000	0.00000000
-109.203156 23.8676910 0.00000000	0.00000000
-109.118011 23.8776016 0.00000000	0.00000000
-109.032867 23.8874435 0.00000000	0.00000000
-108.947693 23.8972244 0.00000000	0.00000000
-108.862488 23.9069366 0.00000000	0.00000000
-108.777267 23.9165573 0.00000000	0.00000000
-108.692032 23.9261093 0.00000000	0.00000000
-108.606781 23.9356003 0.00000000	0.00000000
-108.521500 23.9450150 0.00000000	0.00000000
-108.436203 23.9543686 0.00000000	0.00000000
-108.350891 23.9636230 0.00000000	1.00000000
-108.265564 23.9728317 0.00000000	1.00000000
-108.180206 23.9819641 7.14285746E-02	1.00000000
-108.094849 23.9910202 0.899999976	1.00000000
-108.009460 24.0000000 1.00000000	1.00000000
-107.924042 24.0089035 0.153846160	1.00000000
-107.838623 24.0177460 0.00000000	1.00000000
-107.753189 24.0265045 0.00000000	1.00000000
-107.667725 24.0352097 0.00000000	1.00000000
-107.582245 24.0438232 7.69230798E-02	1.00000000
-107.496765 24.0523834 0.833333313	1.00000000
-107.411255 24.0608597 0.636363626	1.00000000
-107.325714 24.0692673 1.00000000	1.00000000
-107.240173 24.0775909 1.00000000	1.00000000
-107.154602 24.0858536 1.00000000	1.00000000
-107.069031 24.0940399 1.00000000	1.00000000
-106.983429 24.1021576 1.00000000	1.00000000
-106.897827 24.1102066 1.00000000	1.00000000
-106.812195 24.1181793 1.00000000	1.00000000
-106.726547 24.1260681 0.583333313	1.00000000
-106.640884 24.1339035 0.00000000	0.00000000
-106.555206 24.1416473 0.00000000	0.00000000
-106.469513 24.1493378 0.230769232	0.00000000
-106.383820 24.1569443 0.666666687	1.00000000
-106.298096 24.1644897 0.846153855	1.00000000
-106.212341 24.1719437 1.00000000	1.00000000
-106.126587 24.1793289 0.928571403	1.00000000
-106.040833 24.1866455 1.00000000	1.00000000
-105.955048 24.1939011 1.00000000	1.00000000
-105.869232 24.2010727 1.00000000	1.00000000
-105.783417 24.2081680 1.00000000	1.00000000
-105.697601 24.2152023 1.00000000	1.00000000
-105.611755 24.2221451 7.14285746E-02	1.00000000
-105.525909 24.2290344 0.00000000	1.00000000
-105.440033 24.2358398 7.14285746E-02	1.00000000
-105.354156 24.2425766 0.166666672	1.00000000
-105.268250 24.2492447 0.00000000	0.00000000
-105.182343 24.2558365 0.00000000	0.00000000
-105.096405 24.2623520 0.230769232	1.00000000
-105.010468 24.2687912 0.153846160	0.00000000
-104.924530 24.2751694 0.583333313	1.00000000
-104.838562 24.2814636 1.00000000	1.00000000
-104.752594 24.2876816 0.363636374	1.00000000
-104.666595 24.2938385 0.00000000	0.00000000
-104.580597 24.2999268 0.00000000	0.00000000
-104.494568 24.3059235 0.00000000	0.00000000
-104.408539 24.3118591 0.00000000	0.00000000
-104.322510 24.3177185 0.230769232	1.00000000
-104.236450 24.3235016 7.69230798E-02	1.00000000
-104.150391 24.3292084 0.333333343	1.00000000
-104.064331 24.3348618 0.230769232	0.00000000
-103.978241 24.3404236 7.69230798E-02	0.00000000
-103.892151 24.3459167 0.307692319	1.00000000
-103.806030 24.3513412 0.307692319	1.00000000
-103.719910 24.3566971 1.00000000	1.00000000
-103.633789 24.3619537 1.00000000	1.00000000
-103.547638 24.3671494 1.00000000	1.00000000
-103.461487 24.3722916 1.00000000	1.00000000
-103.375336 24.3773346 1.00000000	1.00000000
-103.289154 24.3823166 1.00000000	1.00000000
-103.202972 24.3872223 1.00000000	1.00000000
-103.116760 24.3920593 1.00000000	1.00000000
-103.030579 24.3968124 1.00000000	1.00000000
-102.944366 24.4015121 1.00000000	1.00000000
-102.858154 24.4061203 0.600000024	1.00000000
-102.771912 24.4106674 0.400000006	1.00000000
-102.685669 24.4151230 0.866666675	1.00000000
-102.599426 24.4195175 1.00000000	1.00000000
-102.513153 24.4238358 0.727272749	1.00000000
-102.426880 24.4280777 0.285714298	1.00000000
-102.340637 24.4322433 7.14285746E-02	0.00000000
-102.254333 24.4363556 0.00000000	0.00000000
-102.168030 24.4403763 0.00000000	0.00000000
-102.081726 24.4443207 0.142857149	1.00000000
-101.995422 24.4482040 0.545454562	1.00000000
-101.909119 24.4520111 0.00000000	0.00000000
-101.822784 24.4557343 0.571428597	1.00000000
-101.736450 24.4593964 0.833333313	1.00000000
-101.650116 24.4629745 0.642857134	1.00000000
-101.563782 24.4664841 0.214285716	1.00000000
-101.477417 24.4699249 7.69230798E-02	0.00000000
-101.391052 24.4732895 0.00000000	0.00000000
-101.304688 24.4765625 0.00000000	0.00000000
-101.218323 24.4797897 0.200000003	0.00000000
-101.131927 24.4829254 0.00000000	0.00000000
-101.045532 24.4860001 0.00000000	0.00000000
-100.959137 24.4889984 0.00000000	0.00000000
-100.872742 24.4919205 0.00000000	0.00000000
-100.786346 24.4947510 0.181818187	0.00000000
-100.699921 24.4975357 0.500000000	1.00000000
-100.613525 24.5002213 1.00000000	1.00000000
-100.527100 24.5028534 0.615384638	1.00000000
-100.440674 24.5053940 8.33333358E-02	1.00000000
-100.354218 24.5078735 0.200000003	1.00000000
-100.267792 24.5102768 0.714285731	1.00000000
-100.181335 24.5126114 1.00000000	1.00000000
-100.094910 24.5148697 1.00000000	1.00000000
-100.008423 24.5170441 1.00000000	1.00000000
-99.9219971 24.5191498 0.933333337	1.00000000
-99.8355103 24.5211945 0.928571403	1.00000000
-99.7490540 24.5231476 1.00000000	1.00000000
-99.6625977 24.5250244 1.00000000	1.00000000
-99.5761108 24.5268478 1.00000000	1.00000000
-99.4896240 24.5285873 1.00000000	1.00000000
-99.4031372 24.5302505 0.866666675	1.00000000
-99.3166809 24.5318375 1.00000000	1.00000000
-99.2301941 24.5333405 1.00000000	1.00000000
-99.1436768 24.5347900 0.571428597	1.00000000
-99.0571899 24.5361557 6.25000000E-02	1.00000000
-98.9707031 24.5374527 0.333333343	1.00000000
-98.8842163 24.5386810 0.272727281	1.00000000
-98.7976990 24.5398178 0.00000000	0.00000000
-98.7112122 24.5409012 0.00000000	0.00000000
-98.6246948 24.5418930 6.66666701E-02	0.00000000
-98.5382080 24.5428162 0.133333340	1.00000000
-98.4516907 24.5436630 1.00000000	1.00000000
-98.3651733 24.5444336 0.583333313	1.00000000
-98.2786560 24.5451431 0.00000000	0.00000000
-98.1921387 24.5457764 0.00000000	0.00000000
-98.1056213 24.5463333 0.00000000	0.00000000
-98.0191040 24.5468216 0.00000000	0.00000000
-97.9325867 24.5472183 0.00000000	0.00000000
-97.8460693 24.5475540 0.133333340	0.00000000
-97.7595520 24.5478134 8.33333358E-02	0.00000000
-97.6730347 24.5480118 0.181818187	0.00000000
-97.5865173 24.5481033 0.00000000	0.00000000
-97.5000000 24.5481415 0.400000006	1.00000000
-97.4134827 24.5481033 0.750000000	1.00000000
-97.3269653 24.5480118 0.600000024	1.00000000
-97.2404480 24.5478134 0.266666681	1.00000000
-97.1539307 24.5475540 0.00000000	1.00000000
-97.0674133 24.5472183 0.333333343	1.00000000
-96.9808960 24.5468216 0.00000000	1.00000000
-96.8943787 24.5463333 0.00000000	0.00000000
-96.8078613 24.5457764 0.00000000	1.00000000
-96.7213440 24.5451431 0.00000000	1.00000000
-96.6348267 24.5444336 0.00000000	1.00000000
-96.5483093 24.5436630 0.00000000	1.00000000
-96.4617920 24.5428162 0.00000000	1.00000000
-96.3753052 24.5418930 0.600000024	1.00000000
-96.2887878 24.5409012 0.812500000	1.00000000
-96.2023010 24.5398178 1.00000000	1.00000000
-96.1157837 24.5386810 1.00000000	1.00000000
-96.0292969 24.5374527 0.866666675	1.00000000
-95.9428101 24.5361557 0.00000000	1.00000000
-95.8563232 24.5347900 0.00000000	1.00000000
-95.7698059 24.5333405 0.666666687	0.00000000
-95.6833191 24.5318375 6.66666701E-02	1.00000000
-95.5968628 24.5302505 0.785714269	1.00000000
-95.5103760 24.5285873 0.636363626	1.00000000
-95.4238892 24.5268478 0.181818187	1.00000000
-95.3374023 24.5250244 0.166666672	1.00000000
-95.2509460 24.5231476 0.666666687	1.00000000
-95.1644897 24.5211945 0.916666687	1.00000000
-95.0780029 24.5191498 0.583333313	1.00000000
-94.9915771 24.5170441 9.09090936E-02	1.00000000
-94.9050903 24.5148697 0.166666672	1.00000000
-94.8186646 24.5126114 0.818181813	1.00000000
-94.7322083 24.5102768 0.916666687	1.00000000
-94.6457825 24.5078735 1.00000000	1.00000000
-94.5593262 24.5053940 1.00000000	1.00000000
-94.4729004 24.5028534 1.00000000	1.00000000
-94.3864746 24.5002213 1.00000000	1.00000000
-94.3000793 24.4975357 1.00000000	1.00000000
-94.2136536 24.4947510 1.00000000	1.00000000
-94.1272583 24.4919205 1.00000000	1.00000000
-94.0408630 24.4889984 1.00000000	1.00000000
-93.9544678 24.4860001 1.00000000	1.00000000
-93.8680725 24.4829254 0.400000006	1.00000000
-93.7816772 24.4797897 0.750000000	1.00000000
-93.6953125 24.4765625 0.187500000	1.00000000
-93.6089478 24.4732895 0.125000000	1.00000000
-93.5225830 24.4699249 0.00000000	1.00000000
-93.4362183 24.4664841 0.00000000	1.00000000
-93.3498840 24.4629745 0.00000000	1.00000000
-93.2635498 24.4593964 0.125000000	1.00000000
-93.1772156 24.4557343 0.466666669	1.00000000
-93.0908813 24.4520111 0.00000000	1.00000000
-93.0045776 24.4482040 8.33333358E-02	1.00000000
-92.9182739 24.4443207 0.00000000	1.00000000
-92.8319702 24.4403763 0.375000000	1.00000000
-92.7456665 24.4363556 0.812500000	1.00000000
-92.6593628 24.4322433 0.687500000	0.00000000
-92.5731201 24.4280777 0.437500000	1.00000000
-92.4868469 24.4238358 0.312500000	1.00000000
-92.4005737 24.4195175 0.562500000	1.00000000
-92.3143311 24.4151230 0.600000024	1.00000000
-92.2280884 24.4106674 0.833333313	1.00000000
-92.1418457 24.4061203 7.69230798E-02	1.00000000
-92.0556335 24.4015121 0.250000000	1.00000000
-91.9694214 24.3968124 1.00000000	1.00000000
-91.8832397 24.3920593 1.00000000	1.00000000
-91.7970276 24.3872223 1.00000000	1.00000000
-91.7108459 24.3823166 1.00000000	1.00000000
-91.6246643 24.3773346 0.333333343	1.00000000
-91.5385132 24.3722916 0.00000000	1.00000000
-91.4523621 24.3671494 0.00000000	1.00000000
-91.3662109 24.3619537 0.00000000	1.00000000
-91.2800903 24.3566971 0.00000000	1.00000000
-91.1939697 24.3513412 0.00000000	1.00000000
-91.1078491 24.3459167 0.00000000	1.00000000
-91.0217590 24.3404236 0.00000000	1.00000000
-90.9356689 24.3348618 0.00000000	1.00000000
-90.8496094 24.3292084 0.00000000	1.00000000
-90.7635498 24.3235016 0.00000000	1.00000000
-90.6774902 24.3177185 0.00000000	1.00000000
-90.5914612 24.3118591 0.00000000	1.00000000
-90.5054321 24.3059235 0.00000000	1.00000000
-90.4194031 24.2999268 0.00000000	1.00000000
-90.3334045 24.2938385 0.00000000	1.00000000
-90.2474060 24.2876816 0.00000000	1.00000000
-90.1614380 24.2814636 0.00000000	1.00000000
-90.0754700 24.2751694 0.00000000	1.00000000
-89.9895325 24.2687912 0.00000000	1.00000000
-89.9035950 24.2623520 0.00000000	1.00000000
-89.8176575 24.2558365 0.00000000	1.00000000
-89.7317505 24.2492447 0.00000000	1.00000000
-89.6458435 24.2425766 0.00000000	1.00000000
-89.5599670 24.2358398 0.00000000	1.00000000
-89.4740906 24.2290344 0.00000000	1.00000000
-89.3882446 24.2221451 0.00000000	0.00000000
-89.3023987 24.2152023 0.00000000	1.00000000
-89.2165833 24.2081680 0.00000000	1.00000000
-89.1307678 24.2010727 0.00000000	0.00000000
-89.0449524 24.1939011 0.00000000	0.00000000
-88.9591675 24.1866455 0.00000000	1.00000000
-88.8734131 24.1793289 0.00000000	0.00000000
-88.7876587 24.1719437 0.00000000	0.00000000
-88.7019043 24.1644897 0.00000000	1.00000000
-88.6161804 24.1569443 0.625000000	0.00000000
-88.5304871 24.1493378 0.357142866	0.00000000
-88.4447937 24.1416473 0.00000000	1.00000000
-88.3591309 24.1339035 0.00000000	1.00000000
-88.2734375 24.1260681 0.00000000	1.00000000
-88.1878052 24.1181793 0.00000000	0.00000000
-88.1021729 24.1102066 0.00000000	1.00000000
-88.0165710 24.1021576 0.00000000	1.00000000
-87.9309692 24.0940399 0.00000000	1.00000000
-87.8453979 24.0858536 0.00000000	0.00000000
-87.7598267 24.0775909 0.00000000	0.00000000
-87.6742859 24.0692673 0.00000000	0.00000000
-87.5887451 24.0608597 0.00000000	0.00000000
-87.5032349 24.0523834 0.00000000	0.00000000
-87.4177551 24.0438232 0.00000000	0.00000000
-87.3322754 24.0352097 6.25000000E-02	0.00000000
-87.2468262 24.0265045 0.312500000	0.00000000
-87.1613770 24.0177460 0.00000000	0.00000000
-87.0759583 24.0089035 0.00000000	0.00000000
-86.9905396 24.0000000 0.00000000	0.00000000
-86.9051514 23.9910202 6.66666701E-02	0.00000000
-86.8197937 23.9819641 0.00000000	0.00000000
-86.7344360 23.9728317 7.14285746E-02	0.00000000
-86.6491089 23.9636230 0.941176474	0.00000000
-86.5637817 23.9543686 1.00000000	0.00000000
-86.4785156 23.9450150 0.400000006	0.00000000
-86.3932190 23.9356003 0.176470593	0.00000000
-86.3079834 23.9261093 0.153846160	0.00000000
-86.2227173 23.9165573 0.588235319	0.00000000
-86.1375122 23.9069366 0.375000000	0.00000000
-86.0523071 23.8972244 0.214285716	0.00000000
-85.9671326 23.8874435 0.00000000	0.00000000
-85.8819885 23.8776016 0.00000000	0.00000000
-85.7968445 23.8676910 0.117647059	0.00000000
-85.7117310 23.8576965 0.00000000	0.00000000
-85.6266174 23.8476410 0.00000000	0.00000000
-85.5415649 23.8375015 0.00000000	0.00000000
-85.4564819 23.8273010 0.00000000	0.00000000
-85.3714600 23.8170395 0.00000000	0.00000000
-85.2864380 23.8066940 0.00000000	0.00000000
-85.2014465 23.7962646 0.00000000	0.00000000
-85.1164551 23.7857819 0.00000000	0.00000000
-85.0315247 23.7752304 0.00000000	0.00000000
-84.9465942 23.7645874 0.00000000	0.00000000
-84.8616943 23.7538910 0.00000000	0.00000000
-84.7767944 23.7431107 0.00000000	0.00000000
-84.6919250 23.7322693 0.00000000	0.00000000
-84.6070862 23.7213669 0.00000000	0.00000000
-84.5222778 23.7103653 0.00000000	0.00000000
-84.4374695 23.6993103 0.00000000	0.00000000
-84.3526917 23.6881866 0.00000000	0.00000000
-84.2679443 23.6769791 0.00000000	0.00000000
-84.1831970 23.6657104 6.66666701E-02	0.00000000
-84.0984802 23.6543655 0.00000000	0.00000000
-84.0137939 23.6429596 0.00000000	0.00000000
-83.9291382 23.6314774 0.470588237	0.00000000
-83.8444824 23.6199188 0.333333343	0.00000000
-83.7598877 23.6082993 0.647058845	0.00000000
-83.6752930 23.5966034 0.00000000	0.00000000
-83.5907288 23.5848389 0.00000000	0.00000000
-83.5061646 23.5730057 0.200000003	0.00000000
-83.4216309 23.5610962 0.312500000	0.00000000
-83.3371582 23.5491104 0.562500000	0.00000000
-83.2526855 23.5370712 0.437500000	0.00000000
-83.1682129 23.5249557 6.25000000E-02	0.00000000
-83.0838013 23.5127716 7.14285746E-02	0.00000000
-82.9993896 23.5005035 0.00000000	0.00000000
-82.9150085 23.4881668 0.00000000	0.00000000
-82.8306580 23.4757690 0.00000000	0.00000000
-82.7463379 23.4632950 0.00000000	0.00000000
-82.6620483 23.4507675 0.00000000	0.00000000
-82.5777588 23.4381409 0.00000000	0.00000000
-82.4934998 23.4254684 0.00000000	0.00000000
-82.4092712 23.4127121 0.00000000	0.00000000
-82.3250732 23.3999023 0.00000000	0.00000000
-82.2409058 23.3870087 0.00000000	0.00000000
-82.1567383 23.3740463 0.00000000	0.00000000
-82.0726318 23.3610153 0.00000000	0.00000000
-81.9885254 23.3479156 0.00000000	0.00000000
-81.9044495 23.3347473 0.00000000	0.00000000
-81.8204041 23.3215027 5.88235296E-02	1.00000000
-81.7363892 23.3081894 0.933333337	1.00000000
-81.6524048 23.2948227 1.00000000	1.00000000
-81.5684204 23.2813721 1.00000000	1.00000000
-81.4844971 23.2678528 1.00000000	1.00000000
-81.4005737 23.2542648 1.00000000	1.00000000
-81.3167114 23.2406006 1.00000000	1.00000000
-81.2328491 23.2268753 1.00000000	1.00000000
-81.1489868 23.2130814 1.00000000	1.00000000
-81.0651855 23.1992264 1.00000000	1.00000000
-80.9814148 23.1852798 1.00000000	1.00000000
-80.8976746 23.1712799 1.00000000	1.00000000
-80.8139648 23.1572037 1.00000000	1.00000000
-80.7302551 23.1430588 1.00000000	1.00000000
-80.6466064 23.1288452 1.00000000	1.00000000
-80.5629578 23.1145706 1.00000000	1.00000000
-80.4793701 23.1002197 1.00000000	1.00000000
-80.3957825 23.0858002 1.00000000	1.00000000
-80.3122253 23.0713043 1.00000000	1.00000000
-80.2286987 23.0567627 1.00000000	1.00000000
-80.1452026 23.0421448 1.00000000	1.00000000
-80.0617371 23.0274429 1.00000000	1.00000000
-79.9783020 23.0126877 1.00000000	1.00000000
-79.8948975 22.9978485 1.00000000	1.00000000
-79.8115234 22.9829483 1.00000000	1.00000000
-79.7281799 22.9679794 1.00000000	1.00000000
-79.6448364 22.9529419 1.00000000	1.00000000
-79.5615540 22.9378357 1.00000000	1.00000000
-79.4783020 22.9226685 1.00000000	1.00000000
-79.3950806 22.9074326 1.00000000	1.00000000
-79.3118896 22.8921127 1.00000000	1.00000000
-79.2286987 22.8767395 1.00000000	1.00000000
-79.1455688 22.8612900 1.00000000	1.00000000
-79.0624390 22.8457718 1.00000000	1.00000000
-78.9793701 22.8301926 1.00000000	1.00000000
-78.8963318 22.8145447 1.00000000	1.00000000
-78.8132935 22.7988358 1.00000000	1.00000000
-78.7303467 22.7830429 1.00000000	1.00000000
-78.6473694 22.7672043 1.00000000	1.00000000
-78.5644531 22.7512741 1.00000000	1.00000000
-78.4815674 22.7352753 1.00000000	1.00000000
-78.3986816 22.7192154 1.00000000	1.00000000
-78.3158569 22.7031021 1.00000000	1.00000000
-78.2330627 22.6869049 1.00000000	1.00000000
-78.1502991 22.6706390 1.00000000	1.00000000
-78.0675659 22.6543121 1.00000000	1.00000000
-77.9848633 22.6379166 1.00000000	1.00000000
-77.9021912 22.6214676 1.00000000	1.00000000
-77.8195496 22.6049271 1.00000000	1.00000000
-77.7369385 22.5883331 1.00000000	1.00000000
-77.6543579 22.5716629 1.00000000	1.00000000
-77.5718384 22.5549393 1.00000000	1.00000000
-77.4893188 22.5381393 1.00000000	1.00000000
-77.4068298 22.5212708 1.00000000	1.00000000
-77.3244019 22.5043488 1.00000000	1.00000000
-77.2419739 22.4873505 1.00000000	1.00000000
-77.1596069 22.4702835 1.00000000	1.00000000
-77.0772705 22.4531326 1.00000000	1.00000000
-76.9949341 22.4359512 1.00000000	1.00000000
-76.9126587 22.4186783 0.937500000	1.00000000
-76.8304138 22.4013519 0.588235319	1.00000000
-76.7481995 22.3839493 0.375000000	1.00000000
-76.6660156 22.3664932 0.833333313	1.00000000
-76.5838623 22.3489609 0.687500000	1.00000000
-76.5017700 22.3313446 0.500000000	1.00000000
-76.4196777 22.3136978 0.933333337	1.00000000
-76.3376465 22.2959518 0.375000000	1.00000000
-76.2556458 22.2781677 0.764705896	1.00000000
-76.1736755 22.2602921 0.625000000	1.00000000
-76.0917358 22.2423706 0.00000000	1.00000000
-76.0098267 22.2243729 0.00000000	1.00000000
-75.9279480 22.2063141 0.00000000	0.00000000
-75.8461304 22.1881790 0.00000000	0.00000000
-75.7643127 22.1699982 0.00000000	0.00000000
-75.6825562 22.1517181 0.00000000	0.00000000
-75.6008301 22.1334000 6.25000000E-02	0.00000000
-75.5191345 22.1150208 0.00000000	0.00000000
-75.4374695 22.0965576 0.00000000	0.00000000
-75.3558350 22.0780334 5.88235296E-02	0.00000000
-75.2742310 22.0594559 0.562500000	0.00000000
-75.1926880 22.0408096 5.55555560E-02	0.00000000
-75.1111755 22.0220795 6.25000000E-02	0.00000000
-75.0296936 22.0033035 0.375000000	0.00000000
-74.9482422 21.9844589 0.529411793	0.00000000
-74.8668213 21.9655380 6.25000000E-02	0.00000000
-74.7854614 21.9465561 0.00000000	0.00000000
-74.7041321 21.9275208 0.117647059	0.00000000
-74.6228333 21.9084167 0.600000024	1.00000000
-74.5415649 21.8892365 0.500000000	1.00000000
-74.4603271 21.8700027 0.00000000	1.00000000
-74.3791504 21.8506927 0.333333343	0.00000000
-74.2979736 21.8313370 5.88235296E-02	1.00000000
-74.2168579 21.8119049 0.00000000	0.00000000
-74.1358032 21.7924042 0.00000000	0.00000000
-74.0547485 21.7728348 0.00000000	1.00000000
-73.9737549 21.7532272 0.764705896	0.00000000
-73.8927612 21.7335358 0.125000000	0.00000000
-73.8118286 21.7137756 0.117647059	0.00000000
-73.7309570 21.6939468 0.00000000	0.00000000
-73.6500854 21.6740799 0.00000000	1.00000000
-73.5692749 21.6541290 0.00000000	1.00000000
-73.4884644 21.6341171 0.00000000	1.00000000
-73.4077148 21.6140366 6.25000000E-02	1.00000000
-73.3270264 21.5939102 0.647058845	1.00000000
-73.2463379 21.5737076 1.00000000	1.00000000
-73.1657104 21.5534363 1.00000000	1.00000000
-73.0851440 21.5331039 1.00000000	1.00000000
-73.0045776 21.5127106 0.812500000	1.00000000
-72.9240723 21.4922638 1.00000000	1.00000000
-72.8435974 21.4717407 1.00000000	1.00000000
-72.7631531 21.4511490 1.00000000	1.00000000
-72.6827393 21.4304962 1.00000000	1.00000000
-72.6023865 21.4098053 1.00000000	1.00000000
-72.5220642 21.3890228 1.00000000	1.00000000
-72.4417725 21.3681946 0.941176474	1.00000000
-72.3615417 21.3472824 0.812500000	1.00000000
-72.2813416 21.3263321 1.00000000	1.00000000
-122.741211 21.4010239 0.111111112	0.00000000
-122.660950 21.4220123 0.00000000	0.00000000
-122.580643 21.4429398 0.125000000	1.00000000
-122.500290 21.4638062 0.00000000	1.00000000
-122.419907 21.4846039 0.125000000	0.00000000
-122.339478 21.5053406 0.400000006	1.00000000
-122.259018 21.5260086 0.500000000	1.00000000
-122.178513 21.5466080 1.00000000	1.00000000
-122.097961 21.5671616 1.00000000	1.00000000
-122.017395 21.5876465 1.00000000	1.00000000
-121.936768 21.6080704 1.00000000	1.00000000
-121.856110 21.6284256 0.899999976	1.00000000
-121.775421 21.6487045 1.00000000	1.00000000
-121.694687 21.6689301 0.500000000	0.00000000
-121.613922 21.6891022 0.00000000	0.00000000
-121.533112 21.7091904 0.00000000	0.00000000
-121.452255 21.7292252 0.00000000	0.00000000
-121.371368 21.7492065 0.00000000	0.00000000
-121.290451 21.7691116 0.00000000	0.00000000
-121.209488 21.7889557 0.00000000	0.00000000
-121.128479 21.8087311 0.125000000	0.00000000
-121.047455 21.8284531 0.875000000	0.00000000
-120.966370 21.8480988 1.00000000	0.00000000
-120.885254 21.8676834 0.555555582	0.00000000
-120.804108 21.8871994 0.285714298	0.00000000
-120.722931 21.9066620 0.800000012	0.00000000
-120.641708 21.9260483 0.200000003	0.00000000
-120.560455 21.9453659 0.125000000	0.00000000
-120.479156 21.9646378 0.00000000	0.00000000
-120.397827 21.9838333 0.00000000	0.00000000
-120.316452 22.0029602 0.00000000	0.00000000
-120.235046 22.0220413 0.250000000	0.00000000
-120.153610 22.0410309 0.00000000	0.00000000
-120.072128 22.0599747 0.00000000	0.00000000
-119.990616 22.0788422 0.00000000	0.00000000
-119.909058 22.0976410 0.00000000	0.00000000
-119.827484 22.1163864 0.00000000	0.00000000
-119.745850 22.1350632 0.00000000	0.00000000
-119.664200 22.1536713 0.00000000	0.00000000
-119.582504 22.1722183 0.00000000	0.00000000
-119.500778 22.1906891 0.00000000	0.00000000
-119.419006 22.2091064 0.00000000	0.00000000
-119.337219 22.2274551 0.00000000	0.00000000
-119.255386 22.2457352 0.00000000	0.00000000
-119.173523 22.2639542 0.00000000	0.00000000
-119.091614 22.2820892 0.00000000	0.00000000
-119.009674 22.3001938 0.00000000	0.00000000
-118.927704 22.3181992 0.00000000	0.00000000
-118.845688 22.3361588 0.111111112	0.00000000
-118.763641 22.3540344 0.333333343	0.00000000
-118.681564 22.3718643 0.444444448	0.00000000
-118.599457 22.3896103 0.899999976	0.00000000
-118.517303 22.4073029 0.800000012	0.00000000
-118.435120 22.4249115 0.699999988	0.00000000
-118.352905 22.4424667 0.777777791	0.00000000
-118.270660 22.4599609 0.899999976	0.00000000
-118.188385 22.4773788 1.00000000	0.00000000
-118.106079 22.4947357 1.00000000	0.00000000
-118.023712 22.5120239 1.00000000	0.00000000
-117.941345 22.5292435 1.00000000	0.00000000
-117.858917 22.5463943 1.00000000	0.00000000
-117.776474 22.5634918 1.00000000	0.00000000
-117.694000 22.5805054 1.00000000	0.00000000
-117.611481 22.5974579 1.00000000	0.00000000
-117.528931 22.6143417 1.00000000	0.00000000
-117.446350 22.6311569 1.00000000	0.00000000
-117.363739 22.6479111 1.00000000	0.00000000
-117.281097 22.6645889 1.00000000	0.00000000
-117.198410 22.6812134 1.00000000	0.00000000
-117.115692 22.6977615 1.00000000	0.00000000
-117.032959 22.7142487 1.00000000	0.00000000
-116.950195 22.7306519 1.00000000	0.00000000
-116.867371 22.7470093 0.222222224	0.00000000
-116.784546 22.7632828 0.00000000	0.00000000
-116.701660 22.7795029 0.00000000	0.00000000
-116.618774 22.7956543 0.00000000	0.00000000
-116.535828 22.8117294 0.00000000	0.00000000
-116.452881 22.8277283 0.00000000	0.00000000
-116.369873 22.8436813 0.00000000	0.00000000
-116.286850 22.8595428 0.100000001	0.00000000
-116.203796 22.8753510 0.500000000	0.00000000
-116.120697 22.8910980 0.500000000	0.00000000
-116.037582 22.9067612 0.300000012	0.00000000
-115.954437 22.9223633 0.00000000	0.00000000
-115.871246 22.9378967 0.00000000	0.00000000
-115.788040 22.9533615 0.00000000	0.00000000
-115.704803 22.9687576 0.00000000	0.00000000
-115.621521 22.9840927 0.00000000	0.00000000
-115.538223 22.9993515 0.00000000	0.00000000
-115.454895 23.0145340 0.00000000	0.00000000
-115.371521 23.0296631 0.00000000	0.00000000
-115.288147 23.0447235 0.00000000	0.00000000
-115.204712 23.0597000 0.00000000	0.00000000
-115.121262 23.0746231 0.00000000	0.00000000
-115.037781 23.0894699 0.00000000	0.00000000
-114.954285 23.1042480 0.00000000	0.00000000
-114.870743 23.1189651 0.00000000	0.00000000
-114.787170 23.1336136 0.00000000	0.00000000
-114.703583 23.1481781 9.09090936E-02	0.00000000
-114.619949 23.1626892 1.00000000	1.00000000
-114.536301 23.1771164 1.00000000	1.00000000
-114.452621 23.1914749 0.300000012	0.00000000
-114.368912 23.2057877 0.00000000	0.00000000
-114.285172 23.2200165 0.00000000	0.00000000
-114.201401 23.2341690 0.00000000	0.00000000
-114.117615 23.2482681 0.636363626	1.00000000
-114.033783 23.2622833 0.00000000	0.00000000
-113.949936 23.2762451 0.00000000	0.00000000
-113.866058 23.2901230 0.111111112	1.00000000
-113.782150 23.3039398 0.818181813	1.00000000
-113.698212 23.3176727 1.00000000	1.00000000
-113.614258 23.3313522 1.00000000	1.00000000
-113.530273 23.3449554 1.00000000	1.00000000
-113.446259 23.3584900 1.00000000	1.00000000
-113.362213 23.3719635 1.00000000	1.00000000
-113.278152 23.3853607 1.00000000	1.00000000
-113.194061 23.3986893 1.00000000	1.00000000
-113.109940 23.4119415 1.00000000	1.00000000
-113.025787 23.4251175 1.00000000	1.00000000
-112.941620 23.4382401 1.00000000	1.00000000
-112.857422 23.4512863 1.00000000	1.00000000
-112.773193 23.4642639 0.818181813	1.00000000
-112.688934 23.4771652 0.363636374	1.00000000
-112.604675 23.4900131 0.400000006	1.00000000
-112.520355 23.5027771 1.00000000	1.00000000
-112.436035 23.5154648 1.00000000	1.00000000
-112.351685 23.5280991 1.00000000	1.00000000
-112.267303 23.5406494 1.00000000	1.00000000
-112.182907 23.5531311 1.00000000	1.00000000
-112.098480 23.5655518 1.00000000	1.00000000
-112.014023 23.5779037 1.00000000	1.00000000
-111.929550 23.5901642 1.00000000	1.00000000
-111.845032 23.6023788 1.00000000	1.00000000
-111.760513 23.6145172 1.00000000	1.00000000
-111.675964 23.6265717 1.00000000	1.00000000
-111.591400 23.6385651 1.00000000	1.00000000
-111.506790 23.6504974 0.250000000	1.00000000
-111.422180 23.6623459 0.00000000	1.00000000
-111.337524 23.6741257 0.00000000	1.00000000
-111.252853 23.6858368 0.00000000	1.00000000
-111.168152 23.6974716 0.538461566	1.00000000
-111.083435 23.7090454 1.00000000	1.00000000
-110.998703 23.7205429 0.400000006	1.00000000
-110.913940 23.7319641 0.00000000	1.00000000
-110.829163 23.7433243 0.00000000	1.00000000
-110.744354 23.7546082 0.00000000	1.00000000
-110.659515 23.7658234 0.166666672	0.00000000
-110.574661 23.7769547 0.636363626	1.00000000
-110.489792 23.7880249 0.00000000	0.00000000
-110.404877 23.7990341 0.00000000	0.00000000
-110.319977 23.8099670 0.00000000	1.00000000
-110.235016 23.8208160 0.00000000	1.00000000
-110.150055 23.8316040 0.00000000	1.00000000
-110.065079 23.8423233 0.00000000	0.00000000
-109.980072 23.8529587 0.00000000	1.00000000
-109.895035 23.8635406 0.00000000	0.00000000
-109.809998 23.8740387 0.00000000	0.00000000
-109.724915 23.8844681 0.00000000	0.00000000
-109.639832 23.8948212 0.00000000	0.00000000
-109.554718 23.9051208 0.00000000	0.00000000
-109.469574 23.9153366 0.00000000	0.00000000
-109.384430 23.9254684 0.00000000	1.00000000
-109.299255 23.9355621 0.00000000	0.00000000
-109.214050 23.9455490 0.00000000	0.00000000
-109.128845 23.9554749 0.00000000	0.00000000
-109.043610 23.9653397 0.00000000	0.00000000
-108.958344 23.9751282 0.00000000	0.00000000
-108.873077 23.9848404 0.00000000	0.00000000
-108.787781 23.9944687 0.00000000	0.00000000
-108.702454 24.0040359 0.00000000	0.00000000
-108.617126 24.0135345 0.00000000	0.00000000
-108.531769 24.0229721 0.00000000	0.00000000
-108.446396 24.0323257 0.00000000	0.00000000
-108.361008 24.0416107 0.00000000	1.00000000
-108.275604 24.0508118 0.00000000	1.00000000
-108.190170 24.0599518 0.00000000	1.00000000
-108.104721 24.0690308 0.307692319	1.00000000
-108.019257 24.0780182 0.909090936	1.00000000
-107.933777 24.0869293 0.454545468	1.00000000
-107.848267 24.0957870 7.14285746E-02	1.00000000
-107.762756 24.1045761 0.00000000	0.00000000
-107.677216 24.1132660 0.00000000	1.00000000
-107.591660 24.1219101 0.00000000	1.00000000
-107.506088 24.1304626 0.153846160	1.00000000
-107.420502 24.1389465 0.666666687	1.00000000
-107.334900 24.1473770 1.00000000	1.00000000
-107.249268 24.1557083 1.00000000	1.00000000
-107.163635 24.1639862 1.00000000	1.00000000
-107.077972 24.1721878 1.00000000	1.00000000
-106.992294 24.1803055 1.00000000	1.00000000
-106.906601 24.1883621 1.00000000	1.00000000
-106.820892 24.1963577 1.00000000	1.00000000
-106.735168 24.2042542 0.923076928	1.00000000
-106.649429 24.2120895 0.416666657	1.00000000
-106.563675 24.2198486 0.923076928	1.00000000
-106.477905 24.2275391 1.00000000	1.00000000
-106.392120 24.2351685 1.00000000	1.00000000
-106.306305 24.2427063 1.00000000	1.00000000
-106.220490 24.2501755 1.00000000	1.00000000
-106.134659 24.2575836 1.00000000	1.00000000
-106.048813 24.2649078 1.00000000	1.00000000
[truncated: 209,449 more rows]
